# Supplementary material for: Targeting anaplastic lymphoma kinase (ALK) gene alterations in neuroblastoma by using alkylating pyrrole-imidazole polyamides
Source: PLoS One. 2021 Sep 30;16(9):e0257718. doi: 10.1371/journal.pone.0257718 (PMC8483358; doi:10.1371/journal.pone.0257718)
Supplement: S1 Dataset — (XLSX) [file pone.0257718.s008.xlsx]

## Sheet: Fig1C
CCC-003 vs F1174L								CCC-003 vs WT								Mismatch vs F1174L
Cycle: 4 NH2-003-Dp 100 n_X	Cycle: 4 NH2-003-Dp 100 n_Y	Cycle: 5 NH2-003-Dp 200 n_Y	Cycle: 6 NH2-003-Dp 300 n_Y	Cycle: 7 NH2-003-Dp 400 n_Y	Cycle: 8 NH2-003-Dp 500 n_Y			Cycle: 4 003-Dp 100 nM_X	Cycle: 4 003-Dp 100 nM_Y	Cycle: 5 003-Dp 200 nM_Y	Cycle: 6 003-Dp 300 nM_Y	Cycle: 7 003-Dp 400 nM_Y	Cycle: 9 003-Dp 500 nM_Y			Cycle: 4 NH2-mis-Dp 100 n_Y	Cycle: 5 NH2-mis-Dp 200 n_Y	Cycle: 6 NH2-mis-Dp 300 n_Y	Cycle: 7 NH2-mis-Dp 400 n_Y	Cycle: 8 NH2-mis-Dp 500 n_Y			Cycle: 5 NH2-Mismatch-Dp WT 100 n_X	Cycle: 6 NH2-Mismatch-Dp WT 100 nM	Cycle: 7 NH2-Mismatch-Dp WT 200 nM	Cycle: 8 NH2-Mismatch-Dp WT 300 nM	Cycle: 9 NH2-Mismatch-Dp WT 400 nM	Cycle: 10 NH2-Mismatch-Dp WT 500 nM
-60	-0.437494	-0.446424	0.0686275	0.276044	0.0260185			-60	0.372619	0.533061	0.29817	0.387139	0.366415			-0.275793	0.232782	1.04011	0.489185	0.366632			-60.5	-0.295605	0.0896489	0.920996	0.803565	0.464161
-59	0.314702	0.020479	-0.0591346	-0.139087	0.188066			-59	0.640233	0.0430653	0.330313	0.116397	-0.0870348			0.357641	0.0578368	0.567468	0.451001	1.44327			-59.5	0.258399	0.296485	0.294873	0.315869	-0.0541012
-58	-0.297806	-0.68479	0.128118	0.0980172	-0.205709			-58	0.241092	-0.0119368	0.757105	0.0686614	-0.00250405			0.348438	-0.0496032	1.27806	0.500525	0.611957			-58.5	0.280004	0.400488	0.412915	-0.0153078	0.397802
-57	-0.441785	-0.334113	-0.270618	-0.739984	-0.492317			-57	0.575191	-0.023739	0.492224	0.309574	0.0645161			-0.0423828	0.000983	0.666071	0.170484	0.499701			-57.5	-0.472851	-0.0846679	0.0660157	0.651221	0.260059
-56	-0.137709	0.366538	0.0336719	-0.158381	-0.408639			-56	0.580117	0.299157	0.589028	0.489036	0.0837324			-0.320239	0.074658	0.616564	-0.191138	0.833081			-56.5	-0.22798	0.673143	0.324316	0.605322	0.239794
-55	-0.059758	-0.40503	-0.0212484	-0.0934565	0.159652			-55	0.256916	0.465404	0.243631	0.396603	-0.0798358			0.628943	-0.238062	0.945275	0.719372	0.705542			-55.5	0.324174	-0.28276	1.04483	0.862697	-0.661422
-54	-0.103834	-0.577842	-0.379154	-0.245294	-0.287025			-54	-0.129257	-0.0141221	0.193718	0.271828	-0.270561			-0.219287	0.339429	0.571705	-0.213903	0.765516			-54.5	-0.215311	-0.305765	-0.730055	-0.0662366	0.474264
-53	-0.117499	-0.267093	0.202689	0.140247	-0.213947			-53	0.567536	0.18891	0.0516887	0.121913	-0.115621			-0.089526	-0.196032	0.425954	-0.0351921	0.329236			-53.5	0.218289	-0.408786	-0.0598867	0.059498	0.0414091
-52	0.0377983	-0.594917	0.32005	0.318457	0.508629			-52	0.181958	0.525015	0.655465	0.488739	0.297574			0.161559	-0.112733	0.91296	-0.0818498	0.228576			-52.5	0.145775	-0.228615	-0.648267	-0.214917	0.191796
-51	0.602097	0.397391	0.598155	0.283361	-0.267251			-51	0.30543	0.102204	0.300114	0.262544	-0.182436			0.434924	0.526873	0.879253	-0.0683234	0.712726			-51.5	0.161741	0.284178	-0.783326	0.354858	0.389891
-50	0.0437658	-0.272975	-0.0446448	0.146363	0.497136			-50	0.436953	0.698756	0.81969	0.469694	0.19312			0.379529	0.712689	0.857867	0.306421	0.90556			-50.5	0.339015	0.505031	0.504688	0.753711	0.247462
-49	0.0340672	-0.00889329	-0.0628954	0.378167	-0.122953			-49	0.131519	0.133757	-0.0915251	0.269272	-0.00837612			0.458093	0.592829	0.878486	0.0651738	0.698114			-49.5	0.219925	0.299026	-0.367528	0.235499	-0.553757
-48	0.176173	0.49362	0.408256	0.430347	0.489729			-48	0.295039	0.250012	0.301371	0.589723	-0.323117			0.248278	0.218158	1.53282	0.190404	0.324237			-48.5	0.185712	0.957563	-0.348415	-0.82986	0.285199
-47	-0.140294	0.02072	-0.37214	-0.110455	0.0277238			-47	0.370039	-0.0421815	0.408789	0.826441	0.504606			0.482337	0.713325	0.735714	0.659315	0.969428			-47.5	1.46109	0.642238	1.18584	0.809864	0.17593
-46	0.0156859	-0.121796	0.223419	-0.0870667	0.365326			-46	0.188862	0.27196	0.200828	-0.0990149	-0.450719			0.982409	0.286334	0.658488	0.297399	0.489337			-46.5	0.784158	0.709573	0.150465	0.111891	0.152689
-45	0.1557	0.0615227	-0.2529	0.0874327	-0.44748			-45	0.333517	0.42618	0.540628	0.353998	0.0174893			0.529286	0.716389	0.135423	0.539162	0.622456			-45.5	-0.626487	-1.09487	-0.399828	-0.167895	-0.687644
-44	-0.459831	-0.33201	0.126674	0.153242	-0.279642			-44	-0.376214	0.235011	0.508706	-0.217154	-0.376165			0.268957	-0.103724	0.170372	-0.519764	-0.0320073			-44.5	-1.01328	-1.00669	-0.717968	-0.611035	-0.705663
-43	0.149625	-0.254826	0.371946	-0.0063792	-0.37357			-43	0.0108941	0.180713	-0.295981	-0.220672	-0.519155			0.681396	0.0719905	0.367704	0.0328359	0.121429			-43.5	-0.0917492	-0.672316	-0.666895	-0.755274	-0.987745
-42	0.11134	0.365683	0.268619	0.673303	0.314337			-42	-0.00109291	0.721657	0.214142	0.288603	-0.328669			0.545386	0.659277	0.0187626	0.275708	0.740698			-42.5	-0.109767	-0.00796038	-0.570606	-0.708057	-0.00600725
-41	0.450946	0.345056	0.0883908	0.58103	0.00264829			-41	0.592966	0.0758668	0.392031	-0.00819215	-0.0674897			0.000403	0.0480412	0.142879	0.118482	0.0607365			-41.5	0.212475	0.0810052	-0.914527	-0.77732	0.0868646
-40	-0.298422	-0.636848	-0.396427	0.0717297	0.0139087			-40	-0.132459	0.761582	0.35989	0.252763	-0.12501			0.502026	-0.232349	0.247849	-0.00285	0.130749			-40.5	0.494629	-0.543457	-0.200928	-0.429932	-0.473633
-39	-0.213351	-0.430668	0.131559	0.0696401	-0.509342			-39	0.133908	-0.1289	-0.174224	-0.0694435	-0.18719			-0.217505	-0.143713	0.213111	0.242847	0.322229			-39.5	-0.434523	-1.02315	-0.598047	-0.561426	-0.457228
-38	0.073115	-0.296388	-0.11448	0.209796	-0.0682848			-38	0.147424	-0.00795081	0.543682	-0.0931215	0.0956941			0.362414	-0.412976	0.28358	0.179662	0.481006			-38.5	0.166503	-0.348878	-0.90625	-0.749268	0.213866
-37	0.368359	-0.231562	-0.116163	0.465143	-0.277461			-37	0.0323005	-0.0146717	0.327616	0.0446381	-0.056423			0.655835	-0.109393	0.181111	-0.0378166	0.237287			-37.5	-0.108401	0.512937	-0.648926	-0.167725	0.339842
-36	0.193665	-0.130249	-0.452026	0.245819	-0.0655823			-36	0.0594526	0.420094	0.214926	0.350315	0.0381333			0.442199	-0.249634	-0.0606096	-0.0780038	0.0529781			-36.5	0.599559	0.574168	-0.0486822	-0.236426	0.836864
-35	0.16313	-0.29203	-0.454067	0.521021	-0.139274			-35	0.411173	0.450716	0.318135	0.244307	0.26031			0.392871	-0.33894	0.218152	0.014807	0.252673			-35.5	0.749147	0.45923	0.18274	0.459839	0.326661
-34	-0.126233	-0.398795	-0.3577	0.0649475	-0.484351			-34	0.329021	0.457046	0.468555	0.0733302	0.187798			0.410998	-0.0829593	0.604686	-0.184107	0.2083			-34.5	0.588771	-0.409764	0.137256	0.715137	0.141993
-33	0.0689071	-0.0129416	0.0432423	0.150176	-0.199251			-33	0.355314	0.162824	0.442343	-0.0877203	0.325921			0.451343	-0.0836607	0.426496	0.0672368	0.19588			-33.5	0.616087	0.422362	0.0413813	0.488891	0.374998
-32	0.0651498	-0.247637	0.122779	0.240375	-0.09688			-32	0.52758	0.124939	0.545868	0.131409	0.102112			0.289392	0.0690548	0.547642	-0.389112	0.0720455			-32.5	0.196756	-0.731588	-0.144701	0.520094	-0.478903
-31	-0.0190617	-0.0704138	0.175174	0.235559	-0.31164			-31	0.544493	0.399852	0.522779	0.582086	-0.100015			0.414355	0.542682	0.528302	0.171423	0.365192			-31.5	-0.10491	-0.255423	-0.321022	0.514916	0.2707
-30	-0.0972583	-0.412855	-0.334121	0.00338784	0.11078			-30	0.322541	0.406031	0.679574	0.360271	-0.0931276			0.499732	0.198951	0.143886	0.180921	0.456275			-30.5	0.391601	-0.361573	0.0593261	1.25903	0.113525
-29	-0.467821	-0.404747	-0.816143	-0.140448	-0.528618			-29	-0.11699	0.328999	0.614498	0.29318	-0.203837			0.207959	-0.0210143	0.0598944	0.203943	0.273786			-29.5	0.975976	0.415918	0.413379	1.02495	-0.0447755
-28	-0.417817	-0.634827	-0.582123	-0.00137347	-0.132478			-28	-0.204887	0.725869	0.630905	0.333786	0.0137403			0.0186161	-0.12323	0.000429	0.0103157	0.324707			-28.5	0.439557	-0.702289	0.249465	0.730422	-0.24599
-27	0.335405	-0.342018	-0.176716	-0.00628093	-0.2295			-27	-0.00656258	0.30017	0.528598	0.0100797	-0.0974382			0.438366	-0.139209	-0.117933	-0.464148	-0.0440555			-27.5	-0.290017	0.558737	-0.946851	-0.0415781	0.276023
-26	-0.0993703	-0.505495	-0.314431	-0.142224	-0.629534			-26	-0.191411	0.20283	0.668985	-0.240634	-0.167497			0.435388	0.107049	-0.0372874	-0.221692	0.154901			-26.5	-0.595114	-0.651998	0.0343762	0.53047	-0.950094
-25	0.175102	-0.141484	-0.399027	-0.174177	0.0321148			-25	-0.0785921	0.0289156	0.0121041	0.142652	0.211252			0.586145	0.49685	0.53269	-0.27168	0.343591			-25.5	-0.60203	-0.124857	-0.652907	-0.637526	-0.447123
-24	-0.0796935	0.0447786	-0.0179168	0.0080933	0.206476			-24	0.14547	0.445173	0.375321	0.662334	0.339059			-0.0388414	0.586525	-0.294831	0.038467	0.361366			-24.5	0.297241	-0.364014	-0.184204	0.423462	-0.429199
-23	-0.203032	0.135637	-0.119948	-0.410919	-0.248716			-23	-0.0198876	0.180788	0.408162	-0.0230735	0.439616			-0.139503	-0.528419	0.291965	-0.467604	-0.225013			-23.5	-0.95759	-0.609567	-0.0442129	-0.609154	-0.622018
-22	0.26992	-0.0638024	-0.0827283	0.129595	-0.238058			-22	-0.10856	0.0807939	0.489803	0.169877	-0.224849			0.119372	-0.270703	0.147167	-0.0490362	-0.293103			-22.5	-0.611306	-1.12241	-0.64607	-0.868726	-0.290139
-21	-0.215636	-0.231794	-0.349532	-0.150512	-0.502104			-21	-0.0530099	0.105477	-0.0267634	0.174886	-0.0391565			0.247193	0.112427	-0.132079	-0.303527	0.0794071			-21.5	-0.572341	0.653123	0.0915275	0.0522209	0.00102304
-20	-0.323372	0.431941	-0.0607705	-0.466352	-0.290944			-20	-0.042069	0.351963	0.572071	0.26474	0.250687			-0.0511961	-0.10274	-0.335674	-0.3151	-0.322101			-20.5	0.0155795	0.320267	-0.0647938	0.281153	-0.53984
-19	-0.636698	-0.270632	-0.383714	-0.459099	-0.343081			-19	0.163556	-0.292802	0.015897	0.0231776	-0.145095			-0.0462287	-0.282984	-0.140542	-0.0666395	-0.329615			-19.5	0.44028	-0.223782	-0.186329	-0.641896	0.150485
-18	0.0311057	-0.0312644	0.0316471	-0.126991	0.362305			-18	0.17328	0.0534452	-0.213912	0.443122	0.0025018			-0.0214598	-0.18305	-0.236993	-0.0788083	-0.0526793			-18.5	-0.0547591	-0.470653	0.615455	0.205298	-0.154002
-17	-0.762014	-0.584861	-0.45879	-0.165605	0.225518			-17	0.202617	0.508762	0.488172	0.518879	-0.0271204			0.101453	-0.0632202	0.0251343	-0.470374	-0.0601684			-17.5	0.738697	-0.215038	-0.146997	-0.145532	-0.254589
-16	0.326725	-0.0641025	-0.519234	-0.358418	-0.164902			-16	0.269215	0.22283	-0.0749214	0.287811	0.013892			0.145838	-0.103827	-0.0960018	-0.263684	-0.0945495			-16.5	0.343579	-1.08403	-0.075171	-0.68479	-0.51958
-15	0.250963	0.185875	0.329998	-0.00798979	0.280815			-15	-0.0215655	-0.111314	0.174615	-0.162028	0.251475			-0.194971	-0.310419	0.14965	0.0786244	-0.0827581			-15.5	-0.28667	-0.252002	-0.335303	-0.28916	-0.368213
-14	-0.415294	-0.40192	0.0673351	-0.187005	-0.515995			-14	0.0163692	0.168221	0.143473	0.0976902	0.0773333			-0.0330074	0.587659	-0.148387	0.267359	0.408582			-14.5	-0.317091	0.613085	0.470556	-0.142969	0.106493
-13	-0.111874	0.54605	0.0285106	0.128856	-0.374436			-13	-0.0569916	0.0889892	0.00269505	-0.200828	0.0774975			-0.0838017	0.0304256	-0.259431	0.039489	-0.354096			-13.5	0.318185	1.19819	0.215111	0.28933	0.704782
-12	0.19781	-0.137163	0.315894	0.728687	0.351515			-12	-0.0247262	-0.428342	0.0448107	0.0954392	-0.184522			-0.107519	-0.298743	0.216956	-0.0980956	-0.0835937			-12.5	0.70762	0.544534	0.787062	0.799269	0.121438
-11	0.39538	-0.177066	0.0185152	0.528156	0.698133			-11	-0.176405	0.290869	-0.0856219	0.150236	-0.0691441			0.0372801	-0.00889	-0.0600163	0.169165	-0.200421			-11.5	0.643066	0.165527	0.287842	0.640625	-0.230225
-10	-0.261694	-0.0135979	-0.234094	0.128803	-0.0958427			-10	-0.297112	-0.266551	-0.339143	-0.370471	-0.272671			-0.138513	-0.367852	-0.191654	0.105116	0.0371161			-10.5	-0.070798	-1.02881	-0.146972	0.345704	0.0886258
-9	-0.539379	-0.52979	-0.338092	-0.184747	-0.15888			-9	0.123241	0.25477	-0.0898031	0.106454	0.248512			-0.273121	-0.255359	-0.131484	-0.375038	-0.129322			-9.5	-0.53015	-0.342528	-0.219116	-0.23352	-0.535155
-8	0.0778673	0.183708	-0.0698434	-0.127192	-0.466866			-8	0.231799	0.315093	0.0932839	-0.0345407	-0.128909			0.177563	0.0923582	0.17351	0.095483	0.243847			-8.5	-0.210135	-0.313529	-0.352272	-0.946266	-0.445365
-7	0.0750002	0.489496	0.265454	-0.0860534	0.0834292			-7	-0.114531	0.0425848	0.0136821	0.267256	0.183519			0.214441	0.142389	-0.0901408	0.00792	0.100397			-7.5	-0.00498211	-0.0066911	-0.304883	-0.0934576	0.125633
-6	-0.0911854	-0.129134	-0.143569	-0.34497	-0.0646653			-6	-0.00843761	-0.167339	-0.106329	0.0115657	-0.0945342			0.244506	0.0308527	0.393217	-0.372132	0.074798			-6.5	-0.135349	-0.0425757	0.138722	-0.141064	0.481838
-5	-0.310224	-0.0329809	-0.239109	-0.575678	0.263269			-5	0.262266	-0.164204	0.159685	0.0732789	-0.0429838			0.185902	0.362446	-0.392289	0.0915297	-0.0102959			-5.5	-0.234912	-0.570606	-0.117774	-0.48374	-0.0837893
-4	-0.215222	-0.135092	-0.131808	-0.603235	-0.452093			-4	0.119375	-0.0485017	-0.118979	0.158373	-0.0154735			0.0750239	0.0684932	-0.0252827	-0.364356	-0.377735			-4.5	-0.406835	-0.466406	-0.75874	-0.0353514	0.848047
-3	-0.509428	-0.294904	-0.240096	0.820832	-0.244138			-3	-0.172851	0.101263	-0.375747	0.00057584	-0.0225821			-0.0141244	0.641698	0.658957	0.0452986	0.0887809			-3.5	0.152316	-0.172025	-0.793873	-0.433766	0.0733366
-2	-0.285701	-0.428547	-0.330843	3.99251	0.313473			-2	2.90552	0.905608	0.130142	1.07963	1.52486			-1.01957	-0.889475	2.03466	-0.256123	0.284963			-2.5	-0.0586725	-0.388384	-0.781276	-0.091579	0.550825
-1	18.8613	4.79515	-11.9445	-19.2486	-19.5811			-1	10.4806	1.74986	1.17395	-8.80329	-12.3897			-4.86726	-2.41923	-9.93203	-3.79537	-0.905316			-1.5	-1.17518	-4.99281	-0.262983	-0.115523	-10.0216
0	12.3877	4.57709	-5.68194	-20.4268	-44.711			0	15.4946	11.0574	5.20545	1.72726	-7.67409			-4.08228	-8.49714	-4.94285	-17.6714	-20.6375			-0.5	-7.85411	-19.8988	-15.7417	-21.731	-48.2479
1	6.53633	3.12957	-1.67064	-6.65518	-20.6958			1	7.96769	7.68927	4.35869	3.52176	-1.99393			-1.82458	-5.23694	-1.68975	-10.5651	-12.3094			0.5	-8.40667	-10.8865	-27.4031	-39.0212	-23.762
2	2.39108	3.17331	2.05834	1.52387	-2.74994			2	4.81243	5.94103	3.77619	4.8575	2.55383			-0.660632	-1.96123	0.179068	-4.17618	-5.10393			1.5	-2.5676	-1.46543	-10.0179	-14.0252	-3.00351
3	1.15112	2.99613	3.36028	3.8935	3.08515			3	3.92754	4.66806	3.71097	5.75214	4.89108			-0.214966	0.0440066	0.201905	-1.65747	-1.70575			2.5	1.32725	2.09825	0.489943	-0.0977039	5.01573
4	1.13226	3.56088	4.21332	5.11557	5.00253			4	3.92515	5.18814	5.05695	6.24673	5.74023			0.121081	0.442737	0.0426756	-0.931909	-1.1269			3.5	2.47036	3.27017	3.56816	5.06572	8.02823
5	1.27471	3.85033	5.18961	5.9977	6.42784			5	3.79449	5.04907	5.27825	6.88521	6.44959			-0.099316	0.72472	-0.116991	-0.988305	-1.28248			4.5	2.88081	3.44844	5.36318	7.58633	8.53536
6	1.49095	4.08362	5.83843	6.97631	8.19337			6	3.77516	5.07251	5.85109	7.53892	7.38828			0.0196043	0.695935	-0.441785	-1.64976	-1.96788			5.5	3.18877	4.37114	5.63511	7.34116	10.262
7	1.8758	4.28542	6.88601	7.94169	9.78035			7	3.61129	5.46196	6.0591	7.41567	7.57968			0.162256	0.440973	-0.786797	-1.5074	-2.008			6.5	3.61963	5.16284	6.0813	8.56787	10.6836
8	1.80502	3.92857	6.96653	8.79232	10.9758			8	4.19824	5.65868	6.71254	8.06582	8.27116			-0.397449	0.257428	-0.81773	-1.49589	-2.33296			7.5	3.73379	5.53677	6.98662	8.90679	11.0033
9	2.13952	4.88075	7.71656	9.75747	12.3997			9	4.55863	5.78509	7.09762	8.79527	8.72711			-0.0432379	-0.0872138	-0.6493	-1.43474	-2.8424			8.5	4.426	5.18491	7.04792	9.23445	11.3507
10	1.97218	4.52967	8.19738	10.0153	13.1336			10	4.19406	5.94689	7.5711	9.36491	9.31399			0.18031	0.215406	-0.935497	-1.1334	-2.64836			9.5	4.73301	5.59727	7.18745	9.79683	12.5897
11	2.50321	5.24111	9.13711	10.475	14.6493			11	4.41082	5.97205	7.66355	9.69387	9.82522			-0.574426	0.0357121	-1.51001	-1.87731	-2.82971			10.5	5.00344	5.83145	7.88836	9.82659	12.0263
12	2.73478	5.91236	9.52507	12.0905	16.017			12	4.40355	6.10423	7.80192	9.92456	10.3025			-0.898328	-0.605176	-1.20312	-1.94149	-3.30342			11.5	5.1592	6.2228	8.13176	10.155	13.1176
13	3.24042	6.21423	10.197	12.8197	17.1515			13	4.61898	6.01242	8.16774	10.2048	10.408			-0.294323	-0.642132	-1.7068	-1.72012	-3.44346			12.5	5.24258	6.18862	7.4854	10.6321	13.4232
14	2.98182	5.91325	10.939	13.5088	18.3175			14	5.12	6.51306	8.68914	10.9421	11.333			-0.339685	-1.19128	-1.9358	-2.15624	-3.67895			13.5	5.26511	6.68247	7.99568	11.0408	13.5484
15	3.5246	6.51642	11.5006	13.9835	19.5659			15	5.26981	6.89197	9.16863	11.3185	12.1186			-0.469056	-1.55054	-1.85742	-2.56421	-4.00617			14.5	5.91938	7.47969	8.80337	11.7296	13.8627
16	3.54946	6.55836	11.6213	14.5527	20.4634			16	5.1734	7.25415	9.77356	11.7653	12.3141			-0.334924	-1.55099	-1.76633	-2.0678	-3.90109			15.5	5.9053	7.36563	8.68523	12.4335	13.684
17	3.36296	6.50204	12.1253	15.0309	21.579			17	5.05336	7.01516	9.69117	12.0017	12.5822			-0.490393	-1.54999	-1.80096	-2.48536	-3.75013			16.5	5.5196	7.12983	8.67385	11.9878	14.4106
18	3.62876	6.92302	12.9445	16.1023	22.6517			18	5.35254	7.35166	10.0934	12.1939	12.8313			-0.316455	-1.52797	-2.27379	-2.55186	-4.31288			17.5	5.51303	8.06723	8.82905	12.8125	14.5853
19	3.62736	6.90615	13.3411	16.5815	23.8842			19	5.27996	7.1947	10.278	12.354	13.4959			-0.44386	-1.87706	-2.26644	-2.50942	-4.28154			18.5	5.95371	8.07285	9.47773	13.4416	15.0365
20	3.65253	7.31457	13.9794	17.3471	25.4258			20	5.19777	7.33204	10.5537	12.73	14.1109			-0.836133	-1.56169	-2.57595	-2.37283	-4.89543			19.5	6.70598	9.05962	9.60178	13.8515	16.1248
21	4.09671	7.96463	14.974	17.8386	26.3732			21	5.20539	7.67852	10.6848	13.0223	14.3507			-0.762842	-1.67983	-2.52421	-2.64934	-4.75344			20.5	6.93826	8.07168	10.7524	14.6796	16.2633
22	4.18274	8.39751	15.5238	19.072	27.243			22	5.17734	7.84306	11.0123	13.2574	14.3149			-0.673828	-2.0307	-2.42804	-2.68036	-4.59259			21.5	6.70933	8.62144	10.0876	14.2319	16.8553
23	4.2307	8.40662	15.5813	19.5637	28.6228			23	5.7043	7.94931	11.3362	13.5961	14.9891			-0.847632	-1.73206	-2.81335	-3.07759	-5.04041			22.5	6.78777	8.75054	10.1565	14.4204	17.3562
24	4.25674	8.60831	16.2629	20.0641	29.4845			24	5.47246	8.10711	11.6645	13.7354	15.2884			-0.747852	-1.93581	-2.82213	-3.52573	-5.11953			23.5	6.57703	8.41724	10.5399	14.6024	16.7034
25	4.55931	8.69244	16.4085	20.9548	30.3352			25	5.76203	8.17853	11.9246	13.7962	15.7589			-0.678601	-2.48427	-2.78344	-3.1852	-4.97151			24.5	6.34316	8.39272	10.4461	13.8921	17.1906
26	4.63767	8.8736	16.8778	21.3795	31.3316			26	5.62289	8.3968	12.5834	14.4779	16.072			-0.765051	-2.72504	-2.88091	-2.90468	-5.60413			25.5	6.7167	8.89687	10.4554	14.6021	17.5839
27	4.62855	9.19947	17.5098	22.0222	32.0421			27	6.05277	8.55657	12.2722	14.8488	16.2174			-0.550781	-2.89883	-3.34189	-2.81354	-5.48843			26.5	6.19077	8.61802	10.7646	15.0388	18.3595
28	5.1041	9.52538	18.2546	23.0772	33.1453			28	6.28203	8.73876	12.7088	15.2676	16.4895			-0.62904	-3.19587	-3.1726	-3.13967	-5.44917			27.5	6.50842	9.16919	11.0529	15.6949	18.2539
29	5.18159	9.80471	18.4627	23.8661	34.184			29	6.20695	8.82657	13.3305	15.3458	16.8749			-0.677002	-3.15613	-3.23657	-3.64648	-5.84497			28.5	6.93777	10.0255	11.3713	15.3119	18.7484
30	5.5438	10.2778	18.8246	24.4711	35.3243			30	6.23742	9.20704	13.3375	15.472	17.2011			-0.622742	-2.8288	-3.09985	-3.33716	-5.92194			29.5	6.5833	9.32573	10.6991	16.0052	18.6634
31	5.74475	10.4707	19.6454	25.1738	36.3307			31	6.24769	9.00267	13.5382	15.7797	17.3728			-0.645788	-3.36909	-3.39513	-3.17427	-5.57081			30.5	6.94277	9.9457	10.8726	15.7405	20.2506
32	5.90278	11.3424	20.2009	26.0411	37.4219			32	6.13203	9.01767	13.5506	15.8828	17.6165			-0.833313	-3.30945	-3.57544	-3.32697	-6.15686			31.5	7.34531	10.6556	12.0773	16.8747	21.0177
33	5.65595	11.1523	20.2357	26.8383	38.372			33	6.29851	9.58336	13.8997	16.2019	18.0213			-0.736633	-3.26752	-3.94433	-3.57281	-6.53723			32.5	7.21782	10.9034	12.3263	17.1197	20.1966
34	5.77733	10.9282	20.7494	27.1874	39.56			34	6.32481	9.43993	14.3274	16.3799	18.3528			-0.810706	-3.88499	-3.67727	-3.29121	-6.68082			33.5	7.17685	10.7989	12.1079	17.2031	20.6859
35	5.85326	11.6823	21.1596	27.8572	40.6007			35	6.39539	9.62712	14.4887	16.5499	18.8096			-0.685352	-3.7123	-3.43437	-3.5217	-6.43392			34.5	7.5271	10.4321	12.6018	17.9954	21.1277
36	6.1765	12.0264	21.9945	28.7232	41.2656			36	6.29621	10.0016	14.3412	16.7116	18.8195			-1.08601	-3.52238	-3.76601	-3.39614	-6.40849			35.5	7.42973	10.8323	12.1649	18.0101	22.0545
37	6.55416	12.2314	22.4381	29.6785	42.3275			37	6.52398	10.0202	14.4042	16.9264	19.2285			-1.27207	-3.28168	-4.21215	-3.28431	-6.45722			36.5	7.6231	10.9866	12.9042	18.2562	20.9939
38	6.17361	12.2991	22.8522	29.6748	43.6691			38	6.56797	10.152	14.5362	17.3676	19.6204			-0.809119	-3.97578	-3.67437	-3.45955	-6.59309			37.5	7.12121	10.5837	12.2777	18.0902	21.2136
39	6.93048	12.8731	23.394	30.4147	44.6811			39	6.66578	10.3159	14.9488	17.51	20.1297			-0.333252	-3.45889	-3.83847	-2.95984	-6.2739			38.5	7.04702	10.9638	13.0267	18.232	21.8781
40	7.18991	13.0571	24.1378	31.9285	45.9642			40	7.02066	10.2733	15.0216	17.7778	20.0227			-0.475635	-3.2094	-3.66261	-3.17222	-6.50176			39.5	7.28347	10.392	12.3866	18.9872	21.8837
41	7.36224	13.7689	24.6723	32.5169	46.6796			41	6.73391	10.5918	15.3789	18.02	20.38			-0.260034	-3.03777	-3.23505	-2.83824	-6.04107			40.5	6.83997	11.2126	12.8827	18.8068	22.2114
42	7.42409	13.3814	24.8764	32.9441	47.7017			42	6.84437	10.6019	15.5767	17.8634	20.5802			-0.689709	-3.31706	-3.43501	-2.77731	-5.86839			41.5	7.02793	12.1964	13.2028	18.5402	22.807
43	7.82578	13.8305	25.4264	33.5948	48.2432			43	6.86746	10.7197	15.8081	17.9548	20.7026			-0.863232	-3.42732	-3.71465	-2.58218	-5.91023			42.5	7.29468	11.1118	12.8638	19.0466	23.2542
44	7.69165	14.1164	25.7664	33.6761	49.3088			44	7.17082	10.8656	16.017	18.3921	21.3964			-0.397962	-3.43196	-3.42754	-2.78213	-5.71614			43.5	6.95061	11.9439	13.251	19.1679	23.2715
45	7.88431	14.5059	26.24	34.6208	50.1984			45	6.92934	10.8515	16.639	18.8316	21.365			-0.484851	-3.04424	-3.28559	-2.55826	-5.85808			44.5	7.55437	11.1636	13.1011	19.4531	22.7488
46	7.62681	14.457	26.6605	35.2617	51.0549			46	6.98062	11.1167	16.6788	19.06	21.7058			-0.278577	-3.14427	-3.60469	-2.58993	-5.67918			45.5	7.07697	11.4794	12.5694	19.6809	23.4648
47	7.77032	14.8393	26.9039	35.6647	51.9131			47	7.41215	11.6429	17.157	19.6097	22.0888			-0.37345	-3.01429	-3.26434	-2.27565	-5.40076			46.5	7.16167	11.8487	13.6676	19.8072	23.2654
48	8.17206	14.9314	27.7638	36.5822	53.2046			48	7.26555	11.752	17.1309	19.1934	22.2542			-0.167005	-2.94072	-3.02468	-1.82455	-4.98539			47.5	6.54717	11.6465	13.18	19.1371	24.2437
49	8.09338	15.187	27.8102	37.378	53.8366			49	7.07629	11.1906	17.1658	19.51	22.5323			-0.345593	-3.03157	-3.09355	-1.77236	-4.73213			48.5	6.89248	11.9928	13.4249	19.5152	24.3439
50	8.2793	15.8217	27.9727	37.805	55.0623			50	7.23738	11.5017	17.5038	20.015	22.867			-0.868738	-3.00646	-3.4253	-1.99559	-4.63201			49.5	7.29785	11.9036	14.2603	20.8083	24.5757
51	8.31405	16.1213	28.6926	38.1967	55.7401			51	7.46543	11.6247	17.8715	20.0346	23.3114			-0.0849248	-3.11093	-3.03843	-1.69237	-4.70992			50.5	6.27896	11.8649	14.0955	20.9251	23.7096
52	8.49712	15.9328	28.9207	38.3507	56.2869			52	7.42199	11.8402	18.3115	20.3577	23.5874			0.0348023	-2.3619	-2.70732	-1.31278	-4.27144			51.5	6.97737	12.2924	13.9544	20.823	24.184
53	8.3543	16.1243	29.3912	39.1499	57.4936			53	7.70391	11.9536	18.3776	20.1289	23.8098			0.244824	-2.55382	-2.43501	-1.03873	-4.36449			52.5	6.80053	12.8059	14.4348	20.6816	25.2781
54	8.36128	15.9744	29.5859	39.8954	58.1547			54	7.87265	12.0677	18.4467	20.6981	24.0356			-0.134509	-2.4912	-2.48433	-0.80216	-3.91869			53.5	7.79736	12.6792	14.4731	21.0449	25.896
55	8.42206	16.3077	30.2366	40.2221	58.8586			55	7.65609	12.3445	19.0767	20.8287	24.6376			-0.292175	-2.36093	-2.48367	-1.20886	-3.97946			54.5	7.51667	13.1335	14.7254	21.4439	25.9626
56	8.73236	16.5445	30.2044	40.8665	59.4668			56	7.3834	12.4349	18.9524	21.3651	24.6837			-0.113709	-2.22952	-2.16593	-0.819397	-3.56168			55.5	8.15852	12.5957	14.6826	22.1472	26.2404
57	9.37203	16.924	31.0134	41.6978	60.5964			57	7.47918	12.0213	19.0315	21.1552	24.8741			0.045789	-2.05486	-2.51014	-0.553258	-3.60106			56.5	7.84265	12.7295	14.6647	21.1505	26.2681
58	9.30783	16.9598	31.2033	42.1413	61.712			58	7.83191	12.2572	19.2499	21.5192	25.3717			0.341235	-2.13771	-2.01793	-0.735377	-3.30232			57.5	7.4509	13.0912	14.4261	22.036	26.4625
59	9.39676	17.2609	31.6165	42.9376	62.2719			59	8.16374	12.492	19.7294	21.9648	25.4838			0.0635984	-1.66846	-1.74536	0.214782	-2.47406			58.5	7.31377	12.2332	14.5973	22.5963	26.8099
60	9.39153	17.4062	32.0545	43.1829	63.8677			60	8.1957	12.6845	19.4635	21.9094	25.5544			0.358496	-1.40032	-1.70331	0.512464	-2.49029			59.5	7.25127	12.2386	14.5604	22.276	26.9395
61	9.21543	17.5765	32.3995	43.3357	64.3566			61	7.98855	12.7806	19.803	22.1525	25.8178			0.270263	-1.19537	-1.32776	0.74414	-2.48267			60.5	6.64797	12.8158	14.4452	21.8195	26.9088
62	9.49152	17.7513	32.7	44.2762	65.2314			62	7.90269	12.7952	20.2224	22.2493	26.0977			0.290478	-0.888049	-1.69679	1.03964	-1.97301			61.5	6.92937	13.1036	14.6552	22.999	26.7718
63	9.65433	17.9497	33.2944	44.5846	65.9276			63	7.98293	13.0469	19.7397	22.3839	26.5503			0.963928	-0.800568	-1.05857	1.0307	-1.45303			62.5	7.4405	14.55	15.1477	23.4688	27.8207
64	9.52853	18.0872	33.6698	45.0964	66.4749			64	7.94593	13.1749	20.0404	22.2892	26.5576			1.0312	-0.552753	-0.796612	1.11337	-0.965411			63.5	8.03003	14.4556	16.3147	23.8652	27.4065
65	9.70256	18.5043	34.2031	45.4074	67.1658			65	7.86617	13.1913	20.2585	22.7272	26.8293			0.769251	-0.536444	-0.547722	1.4594	-0.988897			64.5	7.76451	13.589	16.0244	23.3142	27.39
66	10.1065	18.7033	34.5476	46.2513	67.732			66	8.11937	13.255	20.2349	23.1334	27.0123			0.960107	-0.775092	-0.541803	1.49919	-1.11433			65.5	7.4498	13.3324	14.9699	22.6542	27.2801
67	9.95725	18.7892	34.6451	47.0003	68.8943			67	8.16832	13.8889	20.5954	23.1215	27.1402			0.696021	-0.698511	-0.189855	1.59919	-0.624841			66.5	7.84733	13.6333	15.4702	22.8364	28.6446
68	10.0836	19.3352	35.0488	46.7836	69.5106			68	8.25347	14.2256	20.8896	23.3547	27.6953			0.711316	-0.194965	0.293657	1.83761	-0.659137			67.5	7.98352	14.3938	16.3661	23.6097	28.4348
69	10.0762	19.08	34.8841	47.261	70.1204			69	8.35961	14.1152	21.0115	23.4224	28.0517			1.21918	0.0186152	0.814085	2.37799	-0.01471			68.5	7.9062	14.0322	15.235	23.4208	28.0334
70	10.0418	19.4335	35.402	47.4272	70.5659			70	8.09179	14.0489	21.2811	23.7977	27.8989			1.75563	0.159711	0.312825	2.77542	0.717694			69.5	7.08442	13.9006	15.3627	23.0819	28.1157
71	10.2084	19.4341	35.7552	48.2268	71.3167			71	8.24683	14.3092	21.056	23.6977	27.9758			1.51112	-0.182086	0.546832	2.50118	0.659161			70.5	7.577	13.9249	15.6467	24.2348	29.1212
72	10.5131	19.8949	36.3859	48.7992	72.0686			72	8.2557	14.3574	21.3881	23.6974	28.5084			1.61196	-0.0523134	0.55689	2.90837	0.827264			71.5	8.11553	14.1465	15.7975	24.1815	29.3921
73	10.5427	20.0097	36.7529	49.1258	73.1642			73	8.17688	14.5305	21.3813	23.7028	28.382			1.84399	0.422241	0.652221	3.3584	1.05768			72.5	7.70554	14.3534	16.3013	24.5645	29.0067
74	10.379	20.0634	37.1437	49.4192	73.6017			74	8.23699	14.5443	21.1155	24.1193	28.5686			1.62953	0.600598	0.90752	3.59939	1.45985			73.5	7.19273	14.2789	15.5478	24.789	28.7884
75	10.8577	20.4147	37.8135	50.0848	74.2381			75	8.79636	14.3912	21.2366	24.1361	29.058			1.60881	0.686542	0.898848	3.72092	1.72664			74.5	6.69887	14.6666	15.8128	24.2503	29.6303
76	10.6741	20.7933	37.4754	50.6754	75.1447			76	8.68652	14.8903	21.9481	24.6814	29.409			1.52172	0.517016	1.11683	3.84586	1.70085			75.5	7.05191	14.4538	16.3069	24.6941	29.7196
77	10.8729	20.8875	38.2442	51.1861	75.8629			77	8.53504	14.6314	21.8104	24.5587	29.7151			1.71864	0.998914	0.927112	4.00424	2.02607			76.5	6.90115	14.3146	16.0038	24.0405	29.5985
78	10.82	21.0868	38.2262	51.4844	76.5153			78	8.58718	15.1767	22.1204	24.771	29.9448			1.29723	0.999164	1.72331	4.18839	2.51619			77.5	7.02651	15.1854	16.4058	24.4673	30.3061
79	11.1696	21.2241	38.5114	52.1464	76.8831			79	8.44606	14.926	22.0454	24.6571	29.9762			1.29937	1.15383	1.19444	4.43046	2.95443			78.5	7.38411	14.603	17.1148	25.2757	30.3234
80	11.1402	21.4885	38.8476	52.8724	77.9027			80	8.51398	14.7875	22.5383	25.2286	30.1741			1.24557	0.94436	1.77897	4.28771	2.67422			79.5	6.98801	14.441	15.9725	24.4178	30.4867
81	11.2041	21.8004	39.3648	52.815	78.5546			81	8.71425	15.0993	22.418	25.0526	30.3247			1.86932	1.16458	2.10562	4.8645	3.07736			80.5	6.39536	15.0331	16.3398	24.4687	30.878
82	10.9852	21.4892	39.716	52.8891	79.0243			82	8.55047	15.0627	22.1856	25.414	30.6307			2.273	1.89074	1.86226	5.05741	3.17577			81.5	7.70977	14.7793	17.0418	24.7542	31.0669
83	10.9944	21.7672	39.2887	53.6074	79.331			83	8.48563	15.0826	22.288	25.4382	30.7889			2.07749	1.69037	2.13452	5.09889	3.47571			82.5	7.90774	14.5932	15.7419	25.2245	31.0185
84	11.1716	22.2905	40.0345	54.47	79.9603			84	8.66309	15.3001	22.7161	25.4924	31.0434			1.98101	1.75484	2.56614	5.73441	3.78749			83.5	6.84285	15.1359	15.9832	25.2823	31.4174
85	11.53	22.2332	40.4985	54.8403	80.814			85	8.8605	15.3667	22.8306	25.9332	31.5598			1.92472	2.33658	2.38168	6.08351	4.322			84.5	6.6665	15.1433	16.4951	24.7288	31.4316
86	11.7615	22.7267	40.8141	55.0677	81.6683			86	8.74687	15.427	23.1456	25.9531	31.3712			2.35468	2.07205	2.6431	5.80402	4.14182			85.5	7.20759	15.2988	16.2647	25.5606	31.0437
87	11.807	22.4616	41.0852	55.3846	82.3065			87	8.66801	15.3351	23.1691	26.0855	31.2747			1.95392	2.38278	2.69522	5.78021	4.40921			86.5	7.18845	14.7638	16.6978	25.4766	30.992
88	11.8993	23.1962	41.4929	55.8582	82.7942			88	8.86289	15.5688	23.2202	26.2098	31.7469			2.12783	2.64089	3.19339	5.79442	4.45791			87.5	7.41997	15.1475	16.6947	25.1905	31.5057
89	11.8977	22.9891	41.5335	56.278	83.5327			89	8.75543	15.7092	23.5271	26.2356	32.0797			2.26094	2.72905	3.04616	6.70443	4.88127			88.5	7.09629	14.8236	16.8454	25.4147	31.5621
90	11.958	23.5984	41.5633	56.3519	83.7247			90	8.86781	15.6745	23.8021	26.4666	32.2892			2.2934	2.59222	3.40997	6.51239	5.17328			89.5	7.02825	14.2894	16.9858	25.2497	32.0052
91	12.0726	23.3147	42.1538	56.8208	84.2633			91	8.9777	16.0639	23.7958	27.1711	32.6633			2.67233	2.72817	3.59122	6.72563	5.6014			90.5	7.61186	14.6597	16.5602	25.5875	31.846
92	12.0948	23.4123	42.5714	56.9559	85.1258			92	9.08664	15.7652	23.7504	27.1184	32.8308			2.74469	2.61655	3.75326	7.14185	5.76987			91.5	8.05908	14.7527	17.1152	25.991	31.1467
93	12.1196	23.3282	43.1425	57.7035	85.5899			93	9.27812	15.8017	24.1748	27.2297	33.045			2.27019	3.49401	3.52303	7.13432	6.38573			92.5	6.97073	15.0866	16.8222	25.6471	31.5578
94	12.2634	23.6163	43.3373	58.0488	86.32			94	9.41007	15.8754	24.0285	27.3216	33.2378			2.25537	3.13345	3.90817	7.11633	5.40597			93.5	7.85464	15.7211	16.4119	25.7415	32.0846
95	12.7118	23.9478	43.0699	58.6391	86.5188			95	9.26629	16.2662	24.2858	27.6611	33.585			2.7119	3.28566	4.54936	7.51487	6.50856			94.5	7.49805	15.2683	16.9575	26.1931	31.9966
96	12.6639	24.1902	43.8024	59.2785	87.4814			96	9.28199	16.2834	24.5146	27.8848	33.8063			2.83549	3.52939	4.39199	8.0066	6.939			95.5	7.62683	15.4673	16.0946	26.1539	32.4341
97	12.6876	23.9552	43.8477	59.7678	88.1054			97	9.17781	16.0931	24.4766	27.9886	34.1682			3.5702	4.14015	5.09685	8.50582	7.28138			96.5	7.90798	16.0231	16.9465	26.9572	32.6757
98	13.1908	24.5925	44.7374	59.8478	88.7495			98	9.46067	15.9844	24.4553	27.985	34.1433			3.21925	4.32005	5.22121	8.55313	7.43199			97.5	8.25457	16.0572	16.9341	27.8205	32.8426
99	12.9296	24.9883	44.9236	60.2286	89.2602			99	9.51269	16.0184	24.4415	28.1904	34.3942			3.34446	4.12684	5.30975	8.55037	7.70447			98.5	8.15525	17.0938	17.2642	27.1273	33.3714
100	13.283	25.2728	45.1327	60.7605	89.708			100	9.72273	16.4404	24.8048	28.4468	34.9948			2.88173	4.0522	5.5598	8.6874	7.79744			99.5	8.39973	16.0964	18.0735	27.6321	33.1652
101	13.3376	25.3021	45.6832	61.2399	90.6106			101	9.63543	16.6646	25.3198	28.7282	35.0592			3.43115	4.31708	5.86481	8.75073	8.23175			100.5	8.29572	16.3041	17.8946	27.7188	33.5722
102	13.1602	25.6965	45.8694	61.701	91.2147			102	9.72547	16.6498	25.4477	28.8402	35.453			3.4994	4.51927	5.79311	9.42739	8.38597			101.5	8.06472	16.4052	17.8686	27.5124	33.8554
103	13.1745	25.6005	45.9752	61.9941	91.7427			103	9.52731	16.8006	25.081	28.8477	35.5008			3.91259	4.78856	6.08442	9.55301	8.30907			102.5	7.50049	16.4082	17.127	27.4111	33.9944
104	13.146	25.9117	46.4544	62.2177	92.0688			104	9.56808	16.3738	25.2424	28.8077	35.3105			3.86195	4.88261	5.92659	9.82284	8.71806			103.5	8.0626	16.6505	17.3603	28.1086	33.7975
105	13.6693	26.1111	46.486	62.5681	92.7362			105	9.73058	16.7801	25.0607	29.1753	35.8605			3.88965	4.83203	6.30609	9.724	8.47955			104.5	6.87627	15.607	17.2298	27.433	33.5081
106	13.6423	26.243	46.8953	62.9981	93.3372			106	10.0294	17.1365	25.8735	29.5241	35.8178			3.91897	5.26272	6.63407	9.8463	9.0223			105.5	8.26404	15.5283	17.0028	27.223	33.6746
107	14.0532	26.215	47.1199	63.4962	93.622			107	9.79789	17.1695	25.7974	29.6342	36.2345			3.98489	5.58016	6.73032	10.5069	9.803			106.5	8.48611	15.7335	17.5881	27.6965	33.6854
108	13.5522	26.3012	46.8611	63.8111	93.9918			108	9.94242	17.2835	25.7115	29.8951	36.2556			3.70912	5.57612	6.53936	10.4024	9.89827			107.5	8.14282	16.2407	17.8557	28.0007	34.0471
109	13.7312	26.426	47.6122	63.819	94.4952			109	9.74711	17.1878	25.8896	29.8279	36.5966			3.64382	5.74844	7.02518	10.4698	9.68459			108.5	7.74033	15.9256	17.4226	27.7919	33.493
110	14.2664	27.3055	48.1503	64.2175	95.0194			110	10.1209	16.9802	26.2344	29.8108	36.6032			3.58897	5.85865	6.72558	10.8804	9.81245			109.5	7.97353	16.0141	17.7178	27.4917	33.3996
111	14.5078	27.9755	48.6006	64.9436	96.0346			111	9.81449	17.048	26.023	30.0601	36.6666			3.03991	5.84752	6.27541	10.8323	9.84581			110.5	7.452	16.4588	17.7238	27.4697	33.9271
112	14.7508	27.6278	48.9702	65.4839	96.3628			112	9.9784	17.4658	26.3206	29.947	37.0291			3.37728	5.50948	7.05716	10.3843	9.92336			111.5	7.7784	15.5341	18.2439	28.2422	34.146
113	14.8531	27.678	49.3176	65.9084	96.835			113	10.0378	17.6517	26.6374	30.2814	37.6241			3.69435	6.1158	7.02312	11.1142	10.5653			112.5	7.31147	15.9174	17.5028	27.6112	33.9772
114	14.6103	27.7423	49.3962	66.2826	97.314			114	9.9275	17.7135	26.6445	30.4569	37.2691			3.26024	5.54149	6.66896	10.8163	10.2058			113.5	6.90386	16.1187	17.7916	27.743	34.3245
115	14.5692	27.8839	49.4545	66.0946	97.4954			115	9.90477	17.5845	26.779	30.5773	37.5538			3.89759	5.51631	7.20659	10.6453	10.2611			114.5	7.67702	15.7174	18.3283	27.7353	34.3317
116	14.5792	28.0541	49.4412	65.973	97.2494			116	10.2425	17.6017	27.0393	30.6931	37.5545			3.88395	5.81715	7.21862	11.4486	10.7874			115.5	7.56038	16.3061	17.5911	28.4978	34.3945
117	14.4996	28.1686	49.9235	66.5565	98.0846			117	10.012	17.2383	26.9973	30.9497	37.9323			3.9015	6.02995	7.39644	11.1496	10.8224			116.5	7.64187	15.3478	17.7477	27.9899	33.9662
118	14.7679	28.2489	50.2966	66.9888	98.7079			118	10.0693	17.4729	27.2128	30.7053	38.3234			3.91141	6.05906	8.07558	11.4483	11.2116			117.5	7.5988	15.9615	17.0664	27.7092	34.8431
119	15.065	28.0247	50.4997	66.8037	98.9617			119	10.3393	17.8367	27.4709	31.0107	38.356			4.27039	6.62524	7.91876	11.5397	11.3474			118.5	7.59578	15.9541	17.8025	28.5647	34.4995
120	14.9168	28.2124	50.7626	67.0644	99.0956			120	10.229	17.6875	27.5287	31.5183	38.7038			4.08009	6.8748	8.05007	11.7821	11.4302			119.5	7.6314	16.0257	17.5467	28.5763	34.5433
121	15.2567	28.3903	51.3363	67.5734	99.2985			121	10.0282	18.0822	27.4122	31.3265	38.6549			4.54731	6.81801	7.94945	12.0053	11.5635			120.5	7.37786	17.1033	17.4736	27.8093	34.8487
122	15.1269	28.9322	51.3351	67.8923	100.156			122	9.69	17.7885	27.4077	31.5245	38.7391			4.2619	6.89584	8.15402	12.3012	11.7554			121.5	7.50098	16.991	17.5222	28.4963	35.1108
123	15.5262	29.4855	51.5009	68.2676	100.797			123	10.1461	17.7692	27.3405	31.609	38.9845			4.18951	6.69165	8.38751	12.0601	11.5782			122.5	8.24287	17.372	17.9286	28.5214	35.4504
124	16.1558	29.7416	52.1109	68.8493	101.335			124	9.60687	17.9624	27.8982	31.8193	39.3201			4.1833	6.69478	8.46605	12.2452	12.0911			123.5	8.67603	16.781	18.0659	29.605	35.8945
125	15.944	29.7836	52.0462	69.0939	101.789			125	9.8998	17.6653	27.6856	31.4647	39.1415			4.47704	7.2354	8.58479	12.6343	11.8943			124.5	8.20403	16.938	17.7534	28.9883	34.8748
126	16.055	30.0016	52.4575	69.7372	102.224			126	10.0175	17.9648	27.9805	31.8606	39.4737			4.1157	7.56669	8.99185	12.5686	12.2209			125.5	7.5439	16.1105	17.9108	28.6896	34.8413
127	15.8675	30.3585	53.118	69.8616	102.941			127	10.2159	18.1714	27.8834	32.2447	39.6482			4.02723	7.28682	8.67009	12.4347	12.3922			126.5	7.5674	17.0463	18.1467	29.5551	35.5526
128	16.1414	30.23	53.4082	70.5878	102.974			128	10.1911	18.2455	28.1821	32.4601	40.0057			4.20121	7.17521	8.90701	12.3971	12.5458			127.5	8.13508	16.9721	18.6099	29.3965	35.4926
129	16.3727	30.9892	53.6273	70.5356	103.43			129	10.2952	18.2808	28.34	32.3287	40.0689			4.35017	7.33879	8.54702	12.4973	12.6781			128.5	7.57586	17.1827	18.3222	29.5158	35.2173
130	16.1399	31.0228	53.8688	70.7863	104.011			130	10.1048	18.3217	28.2731	32.1363	40.1842			4.33015	7.22193	8.72289	12.1682	12.6831			129.5	8.05842	17.4934	18.3013	29.145	35.728
131	16.3302	31.358	54.2853	70.9619	104.207			131	10.2787	18.3897	28.5585	32.3682	40.5313			4.61345	7.44405	9.21751	12.5957	12.7619			130.5	8.45339	17.4105	19.0324	29.8024	36.0102
132	16.2714	30.9354	54.0253	71.0513	104.624			132	10.1317	18.6644	28.4968	32.4632	40.7572			4.67889	7.88785	8.93741	13.004	12.8053			131.5	8.82783	17.2954	18.8649	30.1103	36.5268
133	16.3666	31.289	54.0749	71.3353	104.855			133	10.2183	18.1172	28.5418	32.1446	40.5378			4.64241	7.76271	9.15239	12.8135	13.2653			132.5	8.4063	16.9339	18.8873	29.8849	35.931
134	16.5767	31.88	54.5132	71.7393	104.859			134	10.4034	18.5859	28.5052	32.7154	40.8443			4.69487	7.53935	9.0746	12.7824	13.4978			133.5	8.42104	17.0624	18.7088	30.3321	36.0939
135	16.4884	31.6017	55.0707	71.836	105.423			135	10.4512	18.4295	29.2372	33.0886	41.1627			4.77204	7.90207	8.71066	12.9848	13.4253			134.5	8.87906	17.6874	19.0955	30.5774	36.4206
136	16.7362	31.5699	55.0693	72.0048	105.612			136	10.5917	18.3727	28.8637	32.5962	41.3187			4.49695	7.62897	8.55298	12.7343	13.0546			135.5	9.10751	17.2535	18.5778	30.2441	36.6092
137	16.7542	31.4618	55.24	72.249	105.649			137	10.5926	18.5265	28.9414	32.9777	41.458			4.26964	7.44652	8.67836	13.0011	13.0323			136.5	9.00789	17.4592	18.5393	30.8572	37.1555
138	16.3245	31.4258	55.4407	72.1568	106.046			138	10.6169	18.7791	29.3649	33.3214	41.6912			4.30251	7.39153	8.96576	12.6868	13.1497			137.5	9.15334	17.7553	19.0573	30.2743	37.0961
139	16.4615	31.6611	55.3985	72.3303	106.313			139	10.3979	18.4295	29.1671	33.1376	41.6674			4.08024	7.4777	9.08468	12.6419	13.1689			138.5	8.30536	16.9525	18.8535	30.7761	36.5667
140	16.8654	32.3177	55.6837	72.61	106.505			140	10.3746	18.4874	29.1161	33.4336	41.7754			4.17156	7.23772	8.9109	12.619	13.2962			139.5	7.99604	16.6452	18.1073	29.9977	36.54
141	16.4023	32.1014	55.8485	72.7409	106.943			141	10.3866	18.4516	29.0004	33.0376	41.946			4.4996	7.53432	9.02842	12.402	13.3361			140.5	7.66009	17.0982	18.4414	29.6584	36.0103
142	16.8106	32.3165	56.0879	72.8789	107.309			142	10.4538	18.6797	29.1602	33.1094	42.0026			4.15947	8.02819	9.29359	13.062	13.6464			141.5	7.79506	16.7912	17.9615	30.4981	35.8195
143	17.0606	32.7352	56.676	73.4049	107.701			143	10.6271	18.6395	29.2168	33.3775	42.0899			4.10401	8.01514	8.84692	13.0491	13.6708			142.5	7.97963	16.4286	18.2796	30.5467	36.2186
144	16.7534	32.7601	57.0802	73.4415	108.224			144	10.586	18.9059	29.5822	33.9311	42.3765			4.24399	7.79535	9.17834	13.2342	13.608			143.5	7.50123	16.0535	18.3635	30.2463	35.4568
145	16.8034	32.5758	57.327	73.548	108.128			145	10.5765	18.9195	29.6504	33.6091	42.2749			4.34803	7.99839	9.33193	13.245	13.7643			144.5	6.98437	16.269	18.2144	29.4722	36.1309
146	16.6541	32.6414	56.8124	73.7006	108.139			146	10.6559	18.8181	29.8491	33.7551	42.5579			4.31883	7.85001	9.12832	13.601	13.8752			145.5	7.18903	16.0869	18.1646	29.7527	36.5498
147	16.7152	32.7414	57.3583	73.8978	108.319			147	10.7193	18.7281	29.7611	33.9901	42.6929			4.42717	8.23986	8.98854	13.4951	14.0663			146.5	7.43357	16.5318	18.4124	29.7005	36.2376
148	16.6933	32.9672	57.5317	74.1743	108.697			148	10.8103	18.9573	29.8132	33.587	42.693			4.15535	8.05214	9.39147	13.6013	13.9981			147.5	7.13305	16.6465	18.1074	29.7854	36.3662
149	16.6046	33.0723	57.4845	74.1927	109.117			149	10.5567	18.8773	29.7586	34.007	42.8154			4.30921	7.82798	9.4106	13.44	13.9513			148.5	7.3561	17.0929	18.2032	30.1141	37.1891
150	16.8646	33.6293	57.8186	74.3135	109.31			150	10.5511	19.1963	29.6501	33.9762	42.9863			4.98998	7.90169	9.78062	13.8793	14.3683			149.5	7.92309	17.0503	18.8833	31.0283	37.0708
151	17.0624	33.8068	58.0398	74.44	109.848			151	10.4007	19.1772	29.4587	34.027	43.0687			4.83884	8.14796	9.6195	13.9973	14.5654			150.5	8.356	17.4698	19.1612	31.2269	38.1045
152	17.3136	33.8371	58.5654	75.0216	110.096			152	10.6484	19.3827	29.6989	34.1129	43.35			4.47147	8.3357	9.26141	13.8521	14.5383			151.5	8.28338	17.8067	19.1758	30.8811	37.7046
153	17.3948	34.2234	58.5207	74.9335	110.046			153	10.3948	19.6408	29.6514	33.8618	43.1272			4.34391	8.1634	9.61889	13.4817	14.6133			152.5	8.67994	17.8718	19.3647	30.3574	37.1111
154	17.4496	34.1206	58.859	75.0881	110.017			154	10.4533	19.3806	29.8641	34.2287	43.2606			4.58756	8.1182	9.76681	13.5241	14.5653			153.5	8.21595	16.5837	18.4352	30.1351	37.1565
155	17.1815	34.5426	59.1107	75.4329	110.752			155	10.69	19.4477	30.2387	34.3771	43.3372			4.34737	8.16353	9.38244	13.4135	14.5044			154.5	7.73954	17.2933	18.5728	30.8946	37.7967
156	17.4431	34.4294	59.0672	75.6149	110.794			156	10.6894	19.445	30.101	34.3492	43.4911			4.72939	8.14241	9.79532	13.5491	14.2025			155.5	8.17629	17.4306	18.926	31.6132	37.6613
157	16.9966	34.2014	59.4084	75.5129	110.931			157	10.5621	19.2358	30.5614	34.5067	43.9098			4.85879	8.61682	9.73145	13.8885	15.3507			156.5	7.9425	17.637	19.4681	31.0399	38.4224
158	17.4967	34.5542	59.4569	75.8509	111.207			158	10.7333	19.6213	30.5325	34.6038	44.0498			4.52359	8.1325	9.69892	13.4539	15.3898			157.5	8.44156	17.2672	19.9139	31.3394	37.9674
159	17.391	34.8059	59.6487	75.7967	111.617			159	10.8604	19.5265	30.4248	34.4052	44.0529			4.46323	7.94837	9.46703	13.7419	14.971			158.5	8.24131	18.0042	19.5527	31.1252	38.6764
160	17.691	34.9096	59.636	76.1769	111.627			160	10.7027	19.3082	30.1535	34.311	44.1038			4.87817	8.07892	9.64941	13.5702	15.0045			159.5	7.76922	17.4244	19.5151	31.3821	38.3348
161	17.4092	34.6508	59.7761	76.4295	111.976			161	10.6037	19.4134	30.4395	34.9635	44.4954			4.41565	8.25904	9.61035	13.8881	14.9706			160.5	7.98703	17.7076	19.5084	30.731	38.8187
162	17.3447	34.7238	60.0164	76.121	112.038			162	10.7684	19.6145	30.7518	35.0281	44.3485			4.256	7.99017	9.88898	13.5602	14.801			161.5	7.77137	17.9146	20.2206	31.7377	38.5522
163	17.5898	35.3538	60.1551	76.6998	112.403			163	10.6105	19.6916	30.663	35.0297	44.6242			4.14132	8.34167	9.76014	13.6203	15.0466			162.5	7.57521	18.0248	19.5558	31.5907	39.0648
164	17.6991	35.5262	60.2349	77.0368	112.714			164	11.0193	20.0341	30.7227	34.9283	44.4887			4.18358	8.32735	9.70189	13.6079	15.012			163.5	7.90579	18.142	20.0903	32.3542	38.8156
165	17.7155	35.5988	60.2473	76.7902	113.124			165	10.717	20.1593	30.763	34.7955	44.7705			4.17383	8.27359	9.49307	13.7068	15.2965			164.5	8.2583	17.457	19.7087	31.6985	38.3972
166	17.7832	35.493	60.5941	77.2574	113.339			166	11.0721	20.242	30.837	35.4767	45.1389			4.03154	8.15752	9.69819	13.8386	15.435			165.5	7.60652	17.4196	19.835	31.5308	38.9316
167	17.9343	35.7126	61.0904	77.5888	113.795			167	10.9139	20.3995	31.192	35.4935	45.1345			3.79637	8.35866	9.37046	13.6234	15.4523			166.5	7.80368	17.7826	20.2132	31.9193	39.0211
168	18.1725	35.9115	61.0119	77.5195	113.971			168	10.95	20.1532	31.0838	35.4109	45.0634			3.7133	8.55	9.81864	13.8072	15.3986			167.5	7.3855	17.4187	20.1138	32.0239	39.4556
169	18.0081	36.1846	61.6049	78.0222	114.239			169	10.8168	20.1038	31.0847	35.4191	45.317			4.23279	8.64804	9.58151	14.0931	15.9533			168.5	7.8448	17.5817	19.948	32.0738	38.9055
170	17.796	36.0303	61.1218	77.8947	114.487			170	10.8724	20.1823	31.0593	35.3866	45.316			3.95746	8.44709	9.43982	14.0042	15.499			169.5	7.86145	17.6433	20.0526	31.5634	39.3201
171	18.0081	35.6927	61.4311	78.2621	114.754			171	10.7457	19.8653	31.1553	35.2914	45.3555			3.86509	8.18534	9.53249	13.9029	15.0356			170.5	7.62463	17.4497	19.6613	31.9823	38.7624
172	18.1895	36.4425	61.7224	78.4586	114.754			172	11.0974	20.0254	30.9412	35.2651	45.3663			3.64397	8.0096	9.49028	13.9221	15.2193			171.5	7.37247	17.4152	20.0281	31.8304	38.8451
173	17.8917	36.3043	61.7879	78.4457	115.204			173	11.0384	20.476	31.2632	35.6241	45.6207			3.79379	7.98752	9.96383	13.7706	15.48			172.5	7.22737	17.3884	19.7981	31.4339	38.5354
174	17.7926	36.2174	62.2442	78.7663	115.476			174	11.1398	20.4137	31.4305	35.5985	45.546			3.95607	8.36793	10.2077	14.1822	15.8241			173.5	7.51287	17.8213	20.2439	32.0124	39.3216
175	18.362	36.7456	62.357	78.8372	115.78			175	11.054	20.1521	31.4762	35.605	46.0737			4.3399	8.34106	10.5463	14.3042	16.0652			174.5	6.79367	17.7245	19.8756	31.8494	39.2301
176	17.9789	36.5793	62.4342	78.6897	115.684			176	11.115	20.2559	31.2727	35.2705	45.9028			4.36795	8.78472	10.2608	14.6912	16.2893			175.5	6.68548	16.7039	19.393	32.2178	38.5347
177	17.8578	36.1344	62.6139	78.8592	115.812			177	11.1461	20.089	31.307	35.1109	45.4919			4.22337	8.75672	9.8236	14.5019	16.4558			176.5	6.89436	17.0205	19.1321	31.1787	38.8066
178	18.2287	36.8132	62.6128	79.46	116.355			178	10.6425	19.9784	31.2142	34.8954	45.464			3.85556	8.2446	9.46275	13.8585	15.9878			177.5	6.51086	17.7153	19.6315	31.1774	39.5789
179	5.3912	32.9947	69.5825	94.0567	121.589			179	3.79317	17.7767	29.4809	39.1197	50.9223			6.27805	7.89115	19.6377	13.5383	15.157			178.5	7.50667	19.503	19.738	31.748	45.0509
180	14.3571	34.8553	64.1274	89.5074	143.6			180	-0.6055	9.6069	23.2027	26.3854	40.9321			5.37729	14.7589	11.38	26.2302	29.5752			179.5	12.6265	21.6773	32.4596	49.6086	48.5118
181	13.0693	33.9753	64.3433	87.1935	135.083			181	6.30993	18.4258	29.2065	36.0527	48.6867			5.48801	9.90522	12.3782	22.207	21.6273			180.5	6.08178	20.4824	16.8545	30.2405	45.8647
182	16.7295	34.3027	60.6918	79.5675	120.057			182	7.06353	15.1259	26.4872	31.0245	42.4661			4.22913	9.66639	10.3331	17.9908	20.2437			181.5	6.94964	15.1408	21.6566	35.0368	35.5825
183	17.8464	34.3987	59.6812	77.5806	115.722			183	8.34736	15.9279	26.9884	30.9691	41.5749			4.11358	8.65204	9.99274	16.0109	18.0265			182.5	4.98064	12.8809	15.0447	26.8742	30.5889
184	17.9104	34.5687	58.925	77.0605	114.308			184	8.48114	16.1908	26.7401	30.624	41.194			3.97652	8.39391	9.91022	15.3724	17.5223			183.5	3.61301	11.774	12.4405	23.6334	29.1664
185	17.6035	34.8471	58.6109	76.6481	114.064			185	8.5647	16.1003	26.3197	30.8424	41.0603			4.44945	8.18669	10.7053	15.8139	17.2233			184.5	3.62019	11.9243	12.3855	22.8379	28.652
186	17.7872	34.8555	58.7051	76.0059	113.533			186	8.27949	15.8438	26.7786	30.3932	40.7903			4.23117	8.83407	10.7033	16.4742	17.8367			185.5	3.53414	10.7253	12.2448	22.5885	27.2263
187	18.1473	35.1457	58.6729	76.4186	113.099			187	8.44954	15.5805	26.1426	30.2145	40.7624			4.60109	8.40868	10.9061	16.1831	17.848			186.5	2.51162	10.6889	11.344	21.4681	26.6237
188	18.0502	35.2308	58.7059	76.3335	112.847			188	8.49484	15.7567	26.0379	30.0517	40.6491			4.59153	9.23337	11.0841	16.7067	18.5301			187.5	3.2031	10.3763	11.7374	21.3851	26.3002
189	17.9583	34.7015	58.3772	75.8333	112.536			189	8.37887	15.6495	25.679	29.9891	40.0516			4.81694	9.30263	11.1988	16.3816	18.7209			188.5	2.69734	10.155	11.0696	20.929	25.7817
190	18.4161	35.7663	58.665	75.7176	112.372			190	8.54641	15.734	25.8949	29.8251	40.0487			5.30532	9.29708	11.2739	17.0564	18.7665			189.5	2.69211	10.1778	10.6878	21.1392	26.3009
191	18.1407	35.2204	58.5207	75.2563	112.006			191	8.33976	15.9875	25.477	29.8286	40.1741			5.30723	9.33772	11.5879	17.283	18.7125			190.5	2.79168	10.3067	10.2712	21.126	25.9022
192	18.2183	34.95	58.4853	75.2712	111.626			192	8.67152	15.5054	25.2886	29.8754	39.7908			5.28577	9.98242	11.6608	17.6697	19.0632			191.5	2.68785	9.63047	10.624	20.4816	25.1681
193	17.7201	35.0539	57.7792	75.3065	111.317			193	8.56434	15.4658	25.1565	29.8548	39.7827			5.22357	9.69681	11.3737	17.4536	19.1045			192.5	2.49946	9.68794	10.1571	20.6249	25.0163
194	17.8447	35.2728	57.9853	74.9689	111.196			194	8.65574	15.4834	25.2343	29.6903	39.5913			5.39846	9.34606	11.6378	17.2767	19.2198			193.5	2.76493	9.21476	10.2463	20.3461	24.3234
195	17.8466	34.9357	57.6325	75.1795	111.121			195	8.79449	15.2409	25.1079	29.3789	39.0469			5.27848	9.71754	11.5933	17.5197	19.0893			194.5	2.2609	8.35269	9.42852	19.2627	23.8459
196	18.1707	35.3776	57.2973	74.7733	110.71			196	8.60629	15.5105	25.0543	28.9945	39.1998			4.901	9.38733	11.427	17.449	18.9371			195.5	1.73529	8.33783	8.579	19.1334	24.6498
197	17.8111	34.698	56.9128	74.3733	110.307			197	8.42695	15.4528	24.685	29.1852	39.0747			5.04208	9.45925	11.6691	17.6609	19.3231			196.5	2.32264	8.58667	9.09558	19.6979	24.1939
198	18.2314	34.6374	57.0022	74.0779	109.968			198	8.42406	15.1835	24.8548	28.8834	38.6689			5.00193	9.89838	11.869	17.5137	19.5248			197.5	2.48469	8.78633	8.91042	19.8299	25.1235
199	18.1126	35.1687	57.0888	74.2445	110.236			199	8.52683	15.1498	24.7655	28.89	38.7772			5.06664	9.79411	12.3315	17.7779	19.2385			198.5	2.81622	8.86163	9.46177	19.3077	24.2596
200	17.9915	34.8142	56.8782	74.1752	109.619			200	8.63867	15.1013	24.8377	28.6375	38.6309			5.45223	10.2219	12.4271	18.0824	19.8936			199.5	2.01007	8.76129	8.85215	18.817	23.5911
201	17.9655	34.3912	56.6545	73.4277	109.295			201	8.55918	15.1216	24.5536	28.6451	38.4598			5.05242	10.009	12.2268	18.3053	19.7409			200.5	1.05269	8.47725	9.09122	18.5434	22.9924
202	18.0037	35.3921	57.0261	73.9089	108.938			202	8.41609	15.2384	24.4403	28.4652	38.335			5.00038	9.62983	12.1833	18.0454	19.4562			201.5	1.54118	8.51616	7.88352	17.8755	23.8235
203	17.8188	34.8753	56.7998	73.8418	109.236			203	8.58812	15.0605	24.2994	28.8818	38.1767			5.36674	9.7003	12.9519	18.1484	19.9365			202.5	2.01922	8.76226	7.92014	18.1428	23.5594
204	17.9451	34.8405	56.6589	73.5225	108.948			204	8.77731	14.862	24.3185	28.6731	38.3715			5.57874	10.2993	12.8749	18.1416	20.2631			203.5	1.78633	9.12446	8.14297	18.7155	23.2902
205	18.2754	35.0965	56.8409	73.4557	108.637			205	8.57316	15.3277	24.5838	28.6362	38.2323			5.70325	10.7505	12.7009	18.3712	20.457			204.5	1.89009	9.04976	8.84536	18.5944	23.621
206	18.1163	34.6684	56.9516	73.5097	108.633			206	8.34566	15.0366	24.3325	28.3387	38.0609			5.65704	10.7822	12.7212	18.2962	20.3754			205.5	2.0853	9.40977	8.41719	18.25	24.0389
207	18.0568	34.7773	56.6479	72.9072	108.236			207	8.62285	15.2099	24.252	28.5068	37.7985			5.39041	10.5224	12.3775	18.4958	20.3683			206.5	1.42906	8.81724	8.47554	18.5334	23.8885
208	18.0626	34.9211	56.51	72.8451	107.8			208	8.54852	14.717	24.202	28.0429	37.6354			5.39416	9.99999	12.6771	18.169	20.0386			207.5	1.60261	8.99702	8.84695	18.5125	23.2253
209	17.8651	34.6427	56.5541	72.4621	107.555			209	8.59417	14.9335	24.0175	28.7601	38.0951			5.60021	10.9176	12.7811	18.6822	20.8252			208.5	1.79344	8.2064	8.70491	18.6212	22.5348
210	17.9696	34.5125	56.3229	72.6808	107.89			210	8.77676	14.8677	24.0504	28.315	37.8833			5.55419	11.0161	12.8283	18.5176	20.3718			209.5	1.44004	8.11997	8.07588	18.3703	22.692
211	17.5383	34.1969	56.151	72.5269	107.426			211	8.51652	15.3027	24.2815	28.226	37.8988			5.84883	10.8822	12.9638	18.6067	20.5539			210.5	2.00231	8.98803	8.46594	18.4447	23.1789
212	17.888	34.2242	56.269	72.2478	107.067			212	8.80878	14.9267	24.0297	28.0197	37.6766			5.68702	10.68	13.6426	18.6762	20.8803			211.5	2.37201	8.3587	8.98094	18.7988	23.0049
213	18.328	34.7427	55.903	71.921	107.026			213	8.66652	14.857	23.7463	28.0909	37.3593			5.55652	10.6064	13.2391	18.6237	21.056			212.5	1.71245	8.75322	8.25889	17.9103	23.0713
214	18.6906	34.7627	56.0624	72.2989	106.763			214	8.41793	15.0303	23.865	28.0664	37.1074			5.20519	10.7583	13.6721	18.8097	20.9925			213.5	1.67964	8.90938	8.52676	17.7672	22.1323
215	18.2003	34.5145	55.7234	71.6824	106.966			215	8.56406	14.7755	23.842	27.9043	37.3196			5.53498	11.1153	13.4299	19.249	21.3335			214.5	1.67552	8.56358	8.52742	17.9398	22.2379
216	18.0301	34.4747	55.5764	71.3765	106.642			216	8.25374	14.523	23.9228	27.7876	36.99			5.37431	10.9645	13.322	18.8967	20.8023			215.5	1.83374	8.77197	8.74365	17.9004	22.1785
217	17.7886	34.5946	55.5013	71.649	106.102			217	8.22844	14.7586	23.534	27.6153	37.0546			5.19407	10.3768	13.1961	18.6472	20.829			216.5	2.61027	8.37626	8.22214	17.9416	22.6414
218	17.9748	33.9421	55.494	71.1369	106.074			218	8.38203	14.6157	23.5854	27.5242	36.838			5.42277	10.6319	13.2754	18.8405	21.0541			217.5	3.03648	8.24961	9.17378	17.6752	22.474
219	17.8088	34.3251	55.038	71.2897	105.584			219	8.52461	14.4317	23.478	27.6543	36.6977			5.33316	10.7663	13.596	18.7734	21.0744			218.5	2.31438	8.41899	8.67673	17.1257	22.7903
220	18.0117	34.6846	55.5087	71.3265	105.927			220	8.11179	14.6556	23.461	27.6491	36.9002			5.25414	10.6748	13.4856	18.6225	21.0777			219.5	2.00893	8.44009	8.44561	17.6111	22.5075
221	18.5695	34.4211	55.4616	71.4995	106.069			221	8.32703	14.1607	23.3243	27.6976	36.5838			5.51579	10.9784	13.7409	18.9204	20.8885			220.5	2.66928	8.29087	8.87617	17.6979	22.4403
222	17.9878	34.2606	55.2357	71.045	105.957			222	8.24492	14.5095	23.0038	27.6348	36.3641			5.62737	11.1285	13.4822	19.2389	21.1104			221.5	2.75886	8.91108	9.25466	17.656	22.3588
223	18.1568	34.447	55.0626	71.1611	105.941			223	7.98332	14.0637	22.8459	27.0241	36.2952			5.41162	10.8661	13.6427	19.2671	20.9933			222.5	2.47569	8.5963	9.09834	17.7944	22.8895
224	18.2779	34.3903	54.9297	71.0844	105.63			224	8.01433	14.3666	22.8483	27.0829	36.4377			5.59386	11.258	13.4297	19.2694	21.2435			223.5	1.96077	8.05074	8.21804	17.8484	22.3986
225	17.7804	34.4752	54.9077	70.5853	105.403			225	8.09035	14.5356	22.5588	27.0503	36.1445			5.51037	10.6895	13.2533	19.233	20.9245			224.5	1.22844	7.73369	7.78367	16.7671	21.8997
226	17.7385	33.9431	54.8256	70.4316	105.313			226	7.96676	14.6116	22.888	27.1477	36.3801			5.46856	10.807	13.537	18.7346	21.115			225.5	1.30275	8.38149	8.50627	17.9211	22.3527
227	18.0644	33.9094	54.7783	70.5591	104.753			227	8.2159	14.4681	22.603	27.3704	36.0686			5.17875	11.1094	13.4585	19.2475	21.2011			226.5	1.87117	8.13765	8.71536	17.9082	21.8911
228	18.3231	34.1931	54.7863	70.3078	104.758			228	8.33578	14.714	22.6279	27.4201	36.3095			5.16513	11.1261	13.6258	19.0105	21.0868			227.5	1.46348	7.79502	7.98848	17.7265	21.9405
229	18.1792	34.1252	54.6332	69.9165	104.879			229	8.19117	14.635	23.1167	27.3225	36.632			5.84101	11.5558	13.9366	19.404	21.3737			228.5	1.47598	7.72891	8.06231	18.0755	21.6698
230	18.1061	34.1472	54.8308	69.9585	104.788			230	8.21457	14.6606	22.9018	27.1909	36.2886			5.50547	11.7849	13.7466	19.5677	21.9196			229.5	1.15071	8.2834	7.25686	17.7608	22.2351
231	18.016	34.2003	54.6903	69.6917	104.437			231	8.11176	14.3538	22.789	26.8972	36.2252			5.46325	11.4931	13.6669	19.2333	20.9613			230.5	1.75896	8.05328	7.24632	17.7532	21.6395
232	17.655	33.9674	54.8062	69.722	104.227			232	8.00964	14.7834	22.7671	27.0794	36.1682			5.92607	11.8161	14.3744	19.6058	21.6859			231.5	1.37773	8.49321	7.29014	17.6947	21.5442
233	18.1806	34.24	54.8907	69.7221	104.307			233	7.97972	14.1546	22.6543	26.8023	35.874			5.85621	12.2789	14.3264	19.8728	22.0014			232.5	2.05595	8.70317	7.76352	17.6852	21.7073
234	17.6068	34.2443	54.5622	69.594	103.678			234	7.8284	14.3513	22.1284	26.6896	35.8608			5.69575	11.835	14.1531	20.0639	21.6798			233.5	2.0151	8.19723	7.9523	17.4679	20.9826
235	17.7916	34.6466	54.7041	69.5054	104.076			235	7.94043	14.2438	22.7641	26.6834	35.9184			5.85619	12.1456	14.3125	19.7574	21.5556			234.5	1.55236	8.33569	8.00109	17.0135	21.3008
236	17.8207	33.7399	54.6126	69.3771	103.879			236	8.02492	14.1434	22.4113	26.5837	35.6827			6.15767	11.9563	14.3139	19.8518	21.8225			235.5	1.56609	7.78985	7.73069	17.4219	21.6104
237	17.7414	34.3182	54.6117	69.4841	103.797			237	8.045	14.4498	22.6231	26.5745	35.8916			5.81039	12.2006	14.4235	20.0178	21.7106			236.5	1.7137	7.86397	7.96243	17.3396	21.2126
238	17.6115	34.3064	55.1545	69.8163	104.053			238	8.5166	14.5337	22.6129	26.7935	36.1798			5.69546	12.1454	14.4252	19.9102	21.7067			237.5	1.27747	7.9524	7.94104	17.205	21.3801
239	18.4137	34.1462	54.5776	69.6519	103.523			239	8.34414	14.5321	22.7998	26.8215	35.7567			5.66887	12.2497	14.5514	19.8554	21.7757			238.5	1.47545	8.68725	7.91467	16.9005	21.9548
240	18.1168	34.2284	54.2957	69.2159	103.426			240	7.93484	14.5709	22.6458	26.7726	35.6065			5.82003	11.8362	14.7192	19.9968	22.2583			239.5	1.59497	8.94751	8.19751	17.5793	22.2603
241	18.0302	34.5304	54.7486	69.3543	103.311			241	7.96613	14.2582	22.349	26.2378	35.3937			6.00689	12.493	14.617	19.9518	22.0659			240.5	1.87747	8.42398	7.80877	17.4118	21.5524
242	18.0263	33.9431	54.591	69.3469	103.122			242	7.90258	13.7972	22.0134	26.1998	35.2845			5.72444	12.3898	14.8718	20.324	22.1589			241.5	1.3128	7.7127	7.59141	17.85	20.5801
243	17.8623	34.0269	54.4769	69.1393	103.037			243	7.94293	14.0584	22.2724	26.3524	35.6059			5.80625	11.8787	14.7157	20.3271	22.0703			242.5	0.776312	8.42035	7.21596	16.693	21.5463
244	17.7724	34.1023	54.4616	69.1115	103			244	7.82793	14.1677	22.1661	26.1233	35.1364			5.40571	12.0697	14.5923	20.1725	22.2544			243.5	1.21969	7.16866	7.84732	17.1847	20.822
245	18.0118	34.0593	54.4904	69.3039	103.038			245	7.63453	14.0495	21.9148	26.2159	34.8371			5.93071	12.0463	15.077	20.1127	22.0345			244.5	0.638863	7.38764	6.87783	16.9862	21.0129
246	17.944	34.0937	54.4871	68.9277	103.093			246	7.79988	14.2056	21.8042	26.3693	35.0471			5.74704	12.2458	14.549	20.0184	22.066			245.5	1.01995	7.69976	7.64451	16.695	20.5782
247	17.4394	33.726	54.0347	68.7118	102.882			247	7.91344	14.0897	21.8566	26.1991	35.0269			5.82149	12.1514	14.5966	20.0102	22.0687			246.5	1.34045	7.4563	7.42834	16.4054	20.5308
248	17.656	33.7755	53.7462	68.8365	102.346			248	7.95231	14.0475	22.0786	26.3688	35.3367			6.10444	11.9241	15.1093	20.2438	22.365			247.5	1.14678	7.61089	7.33775	16.1595	20.8292
249	17.6637	34.2415	54.2539	68.5129	102.979			249	8.075	14.1942	21.9166	26.3555	35.0466			6.1614	12.1543	15.0092	20.1405	22.3449			248.5	1.23179	7.27427	7.03071	16.0766	21.0323
250	17.5015	33.6409	54.0503	68.3845	102.458			250	8.18621	14.0545	22.2804	26.3279	35.0119			6.16632	12.6263	14.5997	20.2441	22.5671			249.5	1.23228	7.57652	6.9521	16.748	20.0445
251	17.429	33.5106	53.7793	68.2086	102.211			251	7.95617	13.8609	21.793	26.1235	34.9398			6.03839	12.4601	14.9382	19.9289	21.9149			250.5	0.444703	7.3396	6.53308	16.1854	20.239
252	17.5575	33.6859	53.6764	67.9932	102.031			252	8.14675	14.1095	21.7741	25.9997	34.9221			6.09977	12.4497	15.1959	20.1863	22.1679			251.5	1.19633	7.84575	6.52353	16.2428	21.035
253	17.7351	33.569	53.061	67.6295	102.197			253	7.77663	13.7755	21.5938	25.6554	34.6608			6.11009	12.798	14.6855	20.5632	22.347			252.5	1.1541	7.50664	6.8126	16.7328	20.7217
254	17.5754	33.7137	53.6104	67.8003	102.13			254	7.84668	13.711	21.3606	25.485	34.5274			6.15148	12.4034	14.8504	20.3	22.2684			253.5	0.616776	7.50459	7.08865	16.8181	20.2744
255	17.3562	33.5592	53.5421	68.0028	102.382			255	7.63527	14.2824	21.7537	25.6456	34.9964			6.22389	12.4799	15.4993	20.4003	22.2544			254.5	1.08784	7.47749	6.86391	16.4318	20.3815
256	17.4032	33.2983	53.3791	67.9438	101.672			256	8.03168	14.1046	21.8902	25.8593	34.3564			6.40046	12.5237	15.7114	20.7815	22.8778			255.5	1.07124	7.56904	6.75771	16.3078	19.874
257	17.5072	33.1812	53.0929	67.5295	101.269			257	8.01816	14.1856	21.5422	26.1697	34.4626			6.4622	12.7967	15.3282	20.7851	22.4751			256.5	1.38409	7.10064	7.17419	16.1818	19.9134
258	17.8622	33.5034	53.174	67.8192	101.374			258	8.00406	14.2569	22.0804	26.0307	34.5484			5.99772	12.5436	15.4754	20.3596	22.3841			257.5	0.592087	7.6226	7.07602	16.2711	19.3816
259	17.6563	32.934	53.0053	67.7995	101.119			259	7.79023	13.9157	21.6096	25.8023	34.7266			6.19455	12.4841	15.4192	20.2259	22.6575			258.5	0.624001	7.41782	6.81087	16.3631	19.4554
260	17.7738	33.3284	52.975	67.6101	100.929			260	7.9109	13.7917	21.5224	25.9215	34.5699			6.36315	12.5369	15.4677	20.5361	22.4996			259.5	0.79216	7.48076	6.18723	16.6589	19.4371
261	17.6084	33.3658	53.07	67.8342	101.066			261	7.77234	14.049	21.647	25.7882	34.4752			6.0215	12.7775	15.2044	20.8013	22.9422			260.5	0.959615	7.43911	6.68095	16.6746	20.112
262	17.1108	32.9631	52.9054	67.5603	100.854			262	8.11454	13.9967	21.5509	25.4648	34.4428			5.96552	12.6782	15.3716	20.7664	22.8617			261.5	1.33645	7.54605	7.4494	17.3647	19.8698
263	17.1037	32.7236	52.4096	67.2183	100.73			263	7.84437	13.8562	21.9529	25.9044	34.5677			5.90071	12.5796	15.1937	20.3394	22.8037			262.5	0.792603	7.51074	7.25623	17.0201	20.0632
264	17.0629	32.9157	52.5221	66.5686	100.556			264	7.52019	13.7427	21.8358	25.7501	34.1991			5.78469	12.7407	14.9904	20.4546	22.446			263.5	1.35972	7.50059	7.56855	17.0075	20.1048
265	17.6146	33.098	52.8741	67.5607	100.282			265	7.64961	13.2868	21.401	25.4121	34.2094			5.8366	12.6167	14.7839	20.639	22.5935			264.5	1.001	7.03677	7.50628	17.0671	19.3808
266	17.0303	33.2506	52.7674	66.889	100.776			266	7.71383	13.2678	21.1941	25.5983	33.948			5.78164	12.6629	15.3421	20.7555	22.1787			265.5	0.378835	7.13164	6.81394	16.1325	20.0679
267	17.2443	32.7954	52.8587	67.0791	100.265			267	7.82277	13.4238	21.3256	25.6585	33.9745			5.78859	12.7071	15.6888	20.5	22.7941			266.5	0.761478	6.48633	7.31983	16.0557	19.5835
268	17.3289	32.8631	52.7722	66.949	100.104			268	7.96844	13.5041	21.0673	25.3855	33.8104			5.87909	13.0376	15.3752	20.6297	22.2406			267.5	0.61987	6.4602	6.75756	15.8254	19.5596
269	17.5773	32.5781	52.6919	66.9169	100.355			269	8.27957	13.8146	21.2905	25.7505	34.103			5.68029	12.6711	14.9975	20.2783	22.2929			268.5	0.844829	6.68101	7.09957	16.0361	19.6483
270	17.0352	32.413	52.8426	66.243	100.185			270	7.64382	13.4775	21.5887	25.4898	34.1147			5.46593	12.3202	15.3683	20.5038	22.2024			269.5	0.408394	7.5229	6.92299	15.5853	19.884
271	17.1666	32.124	52.0763	66.1584	100.093			271	7.81422	13.5546	21.3097	25.4924	33.9265			6.07853	12.7088	15.7993	20.7279	22.4063			270.5	1.18975	6.68877	7.2506	16.0973	19.292
272	17.7904	33.1904	52.179	66.7643	99.8733			272	7.74304	13.59	21.4149	25.5042	33.9303			6.09952	12.7364	15.8271	21.0093	22.618			271.5	0.675727	7.03559	6.95082	15.8397	19.882
273	17.7057	33.5566	52.8863	66.8789	100.483			273	7.49969	13.7892	21.5134	25.1534	33.8987			6.208	13.098	15.9944	21.031	22.8752			272.5	1.08734	6.34527	7.38134	15.8079	19.1121
274	17.591	33.2071	52.8998	66.7753	100.149			274	7.75644	13.2895	21.0762	25.3432	33.6673			6.44533	13.1965	15.7432	20.8966	22.935			273.5	0.356165	6.9747	7.02593	15.4681	20.1727
275	17.6944	33.2188	52.4826	66.8153	99.9496			275	7.53562	13.4939	21.0641	25.1163	33.5623			6.26946	13.3204	15.5932	20.8839	22.9769			274.5	0.914186	7.53955	7.94251	16.1884	19.9077
276	17.4478	32.7048	52.2609	66.4778	99.9395			276	7.588	13.6242	21.0912	24.8788	33.7284			6.0553	13.4678	15.2227	20.8162	23.0645			275.5	0.430548	6.79004	7.64662	15.6581	19.7629
277	17.5535	32.4133	52.385	66.4944	99.6424			277	7.75476	13.5041	21.2141	25.207	33.3768			6.19593	13.2418	15.6389	20.9455	22.5772			276.5	0.223197	6.41534	7.08262	15.5575	19.2991
278	17.7497	32.8433	52.2896	66.7036	99.5973			278	7.76969	13.6823	20.8991	24.7666	33.4152			6.45047	12.8784	15.7016	20.7331	22.2552			277.5	0.357933	6.72964	6.71428	15.2267	19.6891
279	17.4014	32.6232	52.4845	66.7537	99.5921			279	8.0027	13.603	21.3509	25.2833	33.8137			6.19651	13.4451	15.8107	20.7216	22.8043			278.5	0.745916	7.39423	6.61622	15.1983	19.8657
280	17.6721	32.7881	52.6584	66.1409	99.7072			280	7.98597	13.4675	21.255	25.2578	33.5845			6.56395	13.5663	16.0496	21.2523	23.3564			279.5	1.08182	7.33804	7.03265	15.6794	19.8915
281	17.7063	33.063	52.1273	66.3387	99.4208			281	7.68937	13.4973	21.2551	25.0216	33.321			6.25332	13.124	15.918	21.097	23.0255			280.5	0.646805	7.13692	6.95999	15.5659	19.2607
282	17.3087	32.0667	52.1631	66.2192	99.0114			282	7.68883	13.2979	20.953	25.1076	33.4754			6.40928	13.3458	16.049	21.1558	23.1902			281.5	1.04059	7.38886	6.44044	15.9163	19.6821
283	17.1379	32.02	51.7206	66.3225	98.6213			283	7.74047	13.1796	21.5845	25.14	33.4896			6.63826	13.4054	16.2745	21.5411	23.2646			282.5	1.05874	6.8168	6.98907	15.9398	19.5773
284	17.1539	32.5753	51.9289	65.9569	98.9151			284	7.42867	13.3217	20.912	25.0901	33.2707			6.56474	13.8292	16.1855	21.6344	23.4505			283.5	0.757348	7.09585	7.05852	15.8005	19.7477
285	17.2137	32.4737	52.1329	65.7639	98.8768			285	8.00359	13.4627	20.7419	24.6351	33.1908			6.96631	14.0095	16.5068	22.0273	23.8675			284.5	1.59514	6.70854	6.6196	15.8952	19.2425
286	16.9259	32.23	51.9097	65.415	98.7539			286	7.79109	13.1658	21.1216	24.8691	33.1698			6.51859	13.5752	16.1856	21.5451	23.4458			285.5	0.970239	7.43179	6.88518	16.3771	19.5336
287	17.5439	32.9329	52.1106	65.8666	98.7069			287	7.6052	12.9145	20.9006	24.7261	33.0788			6.61043	13.2385	15.7063	21.4389	23.1958			286.5	0.503025	7.24692	7.56342	15.9641	19.2799
288	17.1385	32.4892	51.8272	66.2945	99.1201			288	7.69414	12.9266	20.8178	24.5379	33.2571			6.25268	13.4056	16.2154	21.5211	23.1199			287.5	0.626317	7.16245	6.94233	15.4914	19.3346
289	17.0416	32.4074	52.0827	65.8818	98.5136			289	7.8341	12.9824	20.6592	24.7015	33.0198			6.71483	12.9523	16.3659	21.3743	23.099			288.5	0.643409	7.45249	7.12227	16.3579	19.9176
290	17.2626	32.6046	52.0174	65.682	98.504			290	7.56785	13.6459	20.8171	24.7732	32.9936			5.94809	13.2065	16.082	21.3487	23.0243			289.5	0.427959	7.09922	7.50936	16.0929	19.369
291	17.7698	32.5277	52.0052	66.0134	98.3125			291	8.03852	13.7507	20.6193	24.7357	33.3177			6.01645	13.26	16.6121	21.1705	22.7841			290.5	0.342109	7.07319	7.1111	16.158	19.8525
292	17.5924	32.3043	51.5414	65.6609	98.4892			292	8.24445	13.275	20.9438	24.9278	33.2749			6.56259	13.4231	16.499	21.4991	23.2166			291.5	0.74014	7.44717	7.49835	15.6951	19.9848
293	17.3839	32.3121	51.6348	65.2566	98.081			293	7.75894	13.542	20.7634	24.9653	33.3562			6.60758	13.388	16.3556	21.5742	23.1777			292.5	0.627929	7.33447	7.2644	15.6243	19.6401
294	17.2197	31.8615	51.7161	65.0892	98.2476			294	7.95055	13.3108	20.6015	24.5881	32.9332			6.5815	13.6651	16.1517	21.5967	23.3574			293.5	0.422292	7.10015	7.28904	15.9045	19.0762
295	17.2148	32.1868	51.3704	65.0743	98.1254			295	7.8589	13.359	21.0207	24.4993	33.0964			6.53331	13.7036	16.5237	21.337	22.9234			294.5	0.821192	7.09365	7.30254	15.6353	19.525
296	17.3009	32.2728	51.529	65.194	97.6937			296	7.94453	13.3153	20.8459	24.691	33.3446			6.68619	13.7747	16.544	21.283	23.0229			295.5	0.104226	6.51035	6.7032	15.8204	18.6864
297	17.242	32.3978	51.3358	65.032	97.5693			297	7.88164	13.57	21.2311	24.7813	33.3298			6.89348	13.6657	16.4845	21.386	23.3871			296.5	0.152565	6.68882	6.66902	15.1275	18.7171
298	17.4654	32.305	51.4909	65.0537	97.9304			298	7.48871	12.9843	20.5589	24.6047	32.9673			7.1082	13.7262	16.9093	21.7286	23.3295			297.5	0.0700178	6.5539	6.90713	15.8908	18.7487
299	17.3496	32.1655	51.4012	64.9706	97.9905			299	7.63984	13.4032	20.7455	24.7621	32.9016			6.91424	13.771	16.8495	21.8422	23.5603			298.5	0.53276	7.31474	6.76279	15.7032	18.6517
300	17.2009	31.8612	51.2463	65.304	97.7337			300	7.85371	13.0403	20.6418	24.6127	32.772			6.20976	13.8502	16.8544	21.3692	23.4906			299.5	1.03226	6.89664	7.40595	15.6884	18.6759
301	17.4381	32.2076	51.6451	65.6043	97.8799			301	7.9914	13.2946	20.7502	24.7902	32.5786			6.4372	13.8565	16.4117	21.8432	23.1364			300.5	-0.16411	6.15401	6.75796	15.2455	19.2097
302	17.1643	31.8543	51.3188	65.2676	97.7447			302	7.36183	12.8856	20.7229	24.3901	32.6792			6.9082	13.9295	16.7243	21.12	23.0242			301.5	0.465281	6.45454	6.49477	15.3436	18.9167
303	17.2709	31.888	51.2786	65.0822	97.4738			303	7.56864	12.992	20.2397	24.4849	32.2475			7.0538	13.9094	17.3345	21.8859	23.3034			302.5	0.249731	6.9293	6.86628	14.9857	18.7608
304	17.1843	32.0904	51.4683	65.3544	97.5469			304	7.60894	13.2065	20.4364	24.3684	32.5348			6.9303	14.1537	16.8043	21.758	23.3521			303.5	-0.0631542	6.60567	6.86625	14.9683	19.0222
305	17.2548	32.0509	51.7407	65.1064	97.7402			305	7.58578	12.8136	20.3357	24.1576	32.6138			6.76069	13.9005	16.845	21.4918	23.0866			304.5	-0.821192	6.61289	6.55464	14.5468	18.9413
306	17.1386	31.5485	51.1982	64.552	97.4453			306	7.46808	12.8863	20.4834	24.3511	32.4507			6.42536	13.7349	16.8563	21.7474	23.4796			305.5	-0.0767839	6.24927	6.57971	14.7516	18.4714
307	17.0063	31.5466	51.2211	64.111	97.3766			307	7.35582	13.0725	20.4868	24.336	32.3391			6.13371	13.6972	16.4648	21.3266	23.0017			306.5	0.251587	5.82129	6.55676	15.2902	18.5676
308	17.047	31.9083	51.3946	64.5631	97.3702			308	7.29254	12.8495	20.3962	24.0133	32.7133			6.13371	13.7704	16.5544	21.5207	23.4292			307.5	-0.00168753	6.14712	6.73161	15.141	18.5341
309	17.2963	32.0025	51.381	64.6572	97.009			309	7.69614	12.8402	20.4429	24.1898	32.5404			6.38973	13.6817	16.5138	21.6726	23.0601			308.5	0.504608	7.64804	6.58185	16.2068	19.0584
310	17.1281	31.6215	50.7506	64.537	97.0776			310	7.17914	12.8659	20.3552	24.4068	32.3466			6.68895	13.7987	16.6136	21.405	23.0595			309.5	0.472759	7.50303	7.08004	16.3532	18.7276
311	17.0181	31.4698	51.0593	64.5787	96.9933			311	7.27933	12.6636	20.2734	24.0089	32.1506			6.33987	13.7988	16.8687	22.0767	23.655			310.5	0.0430446	7.04903	6.90506	15.7854	18.7766
312	17.529	31.8806	51.116	64.9352	97.0614			312	7.57422	12.4395	20.1983	24.2453	32.2442			6.51207	13.6162	16.9481	21.6872	23.2649			311.5	0.429958	6.97989	7.13836	15.2546	18.9713
313	17.53	31.8815	50.9671	64.7145	97.2328			313	7.47336	12.7797	20.3496	24.0626	32.3597			6.56185	14.2737	16.4648	21.6868	23.3474			312.5	0.270434	6.25664	6.9072	15.415	18.3155
314	17.6677	32.0523	51.7456	64.5806	97.2511			314	7.4766	13.173	20.4984	24.3722	32.7232			6.39053	14.4104	16.7648	21.8964	23.3248			313.5	0.013181	6.92334	6.66894	15.4431	18.7283
315	17.3327	32.0478	51.4225	64.3996	97.1666			315	7.2709	13.0622	20.4329	24.5721	32.2692			6.62641	14.143	16.6971	21.7799	23.308			314.5	0.303345	6.68115	6.43713	15.5761	19.2212
316	17.1491	32.1301	50.868	64.1883	97.1568			316	7.35109	12.4563	19.873	24.013	32.0163			6.74666	14.188	16.4993	21.5332	23.5305			315.5	0.363671	7.15054	7.09966	14.9556	19.6225
317	17.2319	31.9565	50.9952	64.2255	96.968			317	7.50629	12.6417	20.1097	24.2964	32.0998			6.59378	14.2559	16.864	21.5646	23.821			316.5	0.365237	6.75562	6.77613	15.1548	18.4287
318	17.1768	31.6519	51.027	64.0261	96.7267			318	7.21347	12.7849	20.2754	24.3041	32.0231			6.97449	14.0758	16.801	21.5506	23.4027			317.5	0.564962	6.87124	6.40739	14.8222	19.6088
319	17.2832	32.1335	51.1161	64.2729	96.6166			319	7.5795	12.8122	19.9008	24.217	32.0774			6.85353	13.7549	17.056	21.5103	23.0337			318.5	0.7772	6.60044	6.88253	14.8566	19.1686
320	16.9518	31.8066	50.9141	63.9882	96.5959			320	7.28047	12.9766	20.3034	24.316	32.1169			6.80757	14.2687	16.9589	21.5774	23.4877			319.5	0.549315	7.11987	6.36645	15.0601	19.2444
321	17.3846	31.9709	51.0615	64.078	96.7357			321	7.15406	12.76	20.1374	24.328	31.8766			6.91961	14.3905	16.8289	21.6796	23.2861			320.5	1.15844	7.46411	7.14697	15.3845	18.9275
322	16.9991	31.7317	50.5486	63.8322	96.2492			322	7.07062	12.8742	19.9512	24.1809	31.9558			7.05125	14.1878	17.3309	21.5979	23.256			321.5	0.680958	7.37285	6.87461	16.0167	19.2051
323	16.9558	31.7001	50.4491	63.6049	96.0944			323	7.13559	12.6085	19.9457	23.9304	31.5865			7.01806	14.6276	16.8172	21.8984	23.9977			322.5	1.14895	6.75674	6.57415	15.3022	18.9289
324	17.061	31.7284	50.4279	63.6613	96.1692			324	7.30832	12.6039	20.074	23.8913	31.6378			6.85047	13.9782	16.9893	21.6831	23.0851			323.5	1.1334	6.025	7.2143	15.6547	18.5877
325	16.9915	31.5067	50.5228	64.0139	96.1976			325	7.71613	13.0086	19.9936	23.8972	32.0777			6.64249	13.8866	16.9734	21.8949	23.4135			324.5	1.38416	6.61206	6.89197	15.8512	18.5959
326	16.752	31.131	50.4015	63.916	96.0911			326	7.36984	12.9785	20.1777	24.2868	32.0628			7.15897	14.4078	17.5999	22.015	23.7623			325.5	1.40222	6.52466	6.70374	15.2216	18.3516
327	16.5393	31.165	50.0932	63.6992	95.6857			327	7.51528	12.9605	19.9015	23.9961	31.5365			7.13568	14.3599	17.2603	22.1758	23.4973			326.5	0.928556	7.13266	6.52581	15.3054	19.172
328	16.8142	31.6556	50.3996	63.0449	95.6817			328	7.07031	12.7192	19.9702	24.0734	32.0669			6.73132	14.3813	17.1146	21.9632	23.0917			327.5	1.34592	7.2562	7.44466	15.9998	18.9144
329	16.6388	31.3214	50.3158	62.8669	96.1583			329	7.40625	12.8817	20.1315	23.975	31.9813			6.67318	14.2286	17.295	22.118	23.3668			328.5	1.18527	6.05392	7.45062	15.8325	18.6855
330	16.9611	31.3025	50.3763	63.2248	95.8355			330	7.595	12.8927	20.0024	23.9171	31.9479			6.59139	14.2447	17.0982	22.2782	23.4122			329.5	0.506297	6.00776	6.30483	14.7345	18.312
331	17.0634	31.6687	50.7455	63.627	95.9255			331	7.26848	12.718	20.0213	23.7022	31.737			6.56637	14.4408	17.0095	22.0814	23.6742			330.5	0.117942	6.54507	6.13591	14.8466	18.2353
332	16.8785	31.3805	50.7298	63.1283	95.868			332	7.36531	12.517	19.5907	23.8515	31.8452			6.47663	14.369	17.5859	21.6256	23.4966			331.5	0.262354	6.20913	6.37432	14.7029	18.1906
333	16.9877	31.1588	50.5319	62.8128	95.8302			333	7.32062	12.5871	19.8086	23.9673	31.3804			6.48853	14.491	17.2194	21.8951	23.4908			332.5	0.459419	6.34663	6.72426	15.1093	19.1235
334	17.1975	31.5502	50.3987	62.8101	95.8962			334	7.12848	12.5647	19.6091	23.5723	31.8012			6.75712	14.1026	17.4918	22.1542	23.1771			333.5	1.0694	7.30292	7.4131	15.5388	19.0493
335	17.1722	31.267	50.5929	63.6118	95.6273			335	7.33683	12.5383	19.7201	23.8077	31.403			6.67889	14.568	17.164	22.1825	23.6604			334.5	1.09251	7.0521	6.78499	15.4981	19.2203
336	17.2078	31.5967	50.6727	63.5514	95.5327			336	7.53457	12.4774	19.4821	23.4717	31.4099			6.66154	14.4654	17.2478	21.7701	23.1919			335.5	1.42386	7.08609	6.81658	15.1157	18.5753
337	17.1551	31.5827	50.679	63.1956	95.6588			337	7.38429	12.6625	19.6438	23.7427	31.5741			6.88445	14.6456	17.4684	21.9413	23.4947			336.5	1.0429	7.21709	7.02928	15.4033	18.5501
338	17.2037	31.3779	50.7114	63.0955	95.4093			338	7.48203	12.9036	19.6479	23.6113	31.6501			6.82023	14.9497	17.5986	22.0558	23.5668			337.5	1.12438	7.78881	6.58776	15.0218	18.9866
339	16.9237	31.2508	50.5805	63.0527	95.717			339	6.92539	12.5888	19.7002	23.3543	31.3036			7.05094	15.1433	17.6488	22.1321	23.7029			338.5	1.92132	6.91582	6.6157	15.6826	18.5965
340	17.0786	31.1103	50.1437	62.9352	95.4903			340	7.23316	12.5924	19.5259	23.8368	31.4094			7.15862	15.0474	17.2692	22.3041	23.4852			339.5	1.3399	7.29522	6.41417	15.2352	17.8314
341	16.6144	30.8967	50.3671	62.9282	95.068			341	7.44359	12.7156	19.6877	23.5881	31.3873			7.42895	14.6186	17.3176	21.9663	23.5903			340.5	1.14692	7.28242	5.91567	14.6271	18.2646
342	17.0469	31.4045	50.3789	63.1565	95.1268			342	7.36723	12.3163	19.3425	23.5711	31.2572			7.11532	14.5708	17.051	22.1885	24.0514			341.5	0.684908	6.5726	6.40522	15.0029	18.5526
343	16.9361	31.0927	50.2161	63.3209	95.3679			343	7.12469	12.3701	19.5321	23.4538	31.551			7.34802	14.7398	17.7558	22.1231	23.7702			342.5	0.375777	7.59184	6.96396	14.9984	18.7469
344	16.7686	30.9775	50.1287	62.3933	94.892			344	7.17008	12.3569	19.4765	23.551	31.2766			7.55742	15.3617	17.6971	22.7298	24.012			343.5	1.44995	7.38843	7.05127	16.0886	19.356
345	17.0983	31.2566	49.7992	62.7921	94.8123			345	7.61168	12.4807	19.4048	23.4098	31.2883			7.27726	15.0881	17.1761	22.3203	23.8259			344.5	1.69656	7.62319	7.41863	15.5788	18.8656
346	17.0896	31.5437	50.1745	62.9947	95.1898			346	7.49262	12.521	19.716	23.3222	31.4591			7.04032	14.9583	17.1631	22.2398	23.4546			345.5	1.75601	7.1066	7.06061	15.1097	18.4879
347	17.4915	31.2572	50.447	63.2505	94.8796			347	7.62383	12.622	19.437	23.3953	31.2516			6.5704	14.7786	16.5897	21.7546	23.4722			346.5	1.30815	6.95732	6.50424	14.6681	18.3692
348	17.4145	31.5979	50.8591	63.1394	95.0317			348	7.57855	12.6394	19.9117	23.6125	31.4974			6.84921	14.0998	17.2587	21.5552	22.8466			347.5	0.882811	7.11206	7.37109	15.064	18.7981
349	17.3464	31.2807	50.5886	62.9572	94.9051			349	7.17054	12.6894	19.538	23.8505	31.6318			6.94444	14.48	17.3371	22.1027	23.5669			348.5	1.08298	7.32236	6.84724	15.1673	18.2179
350	17.4353	31.2843	50.1585	62.9525	94.8132			350	7.53269	12.4408	19.5077	23.3693	31.3733			6.67914	14.4457	17.5436	22.1506	23.6838			349.5	1.20166	7.95239	6.96704	15.4714	18.2769
351	17.6518	31.392	50.1233	62.7371	94.7826			351	7.41726	12.4326	19.3688	23.146	31.0385			6.87523	14.5198	17.2962	22.3998	23.7934			350.5	1.39795	7.14161	6.82618	15.115	17.9434
352	17.4602	31.0484	50.1775	62.8622	94.8067			352	6.92715	12.2313	18.9532	22.8729	30.9923			6.69812	14.5663	17.4469	22.0495	23.856			351.5	1.57019	7.45044	6.41394	14.8934	18.2695
353	17.6811	31.4471	50.0346	62.7484	94.7752			353	7.13512	12.3584	18.9564	22.9625	31.2895			6.95628	15.0814	17.1185	21.9482	24.0695			352.5	1.87937	7.34238	6.49396	15.2366	18.7386
354	17.4427	31.7027	50.4521	62.8387	94.4259			354	6.94743	12.1366	19.128	23.0995	30.7402			6.72593	14.5306	17.3267	21.6356	23.5871			353.5	0.942049	6.85513	6.64508	15.6075	18.1789
355	17.5519	31.325	50.4056	62.64	94.7848			355	7.37125	12.471	19.1144	23.3061	30.8449			6.54777	14.8993	17.4388	21.6766	23.2012			354.5	1.6488	7.59716	5.95006	14.0485	18.209
356	17.0733	30.8025	50.2342	62.339	94.5455			356	7.37688	12.4637	19.05	23.3759	30.9597			6.8246	14.9853	17.3325	22.3778	23.2539			355.5	1.66804	7.73774	6.87794	14.9924	19.1035
357	17.1387	31.2669	50.0593	62.1555	94.4485			357	7.26035	12.5942	19.4481	23.3564	30.9415			7.0603	14.7753	17.3804	22.2797	23.6185			356.5	1.97884	7.11372	7.33109	14.8897	18.8884
358	17.0351	31.4725	50.1063	62.6885	94.3694			358	7.45047	12.4935	19.1973	23.2663	31.0072			6.92421	14.9324	17.4476	22.2876	23.6362			357.5	1.76655	7.62422	6.66079	15.13	18.7526
359	17.2853	31.3418	50.0042	62.7233	94.628			359	7.37953	12.7144	19.5177	23.0498	30.6759			6.5718	14.8931	16.8982	22.0535	23.4395			358.5	1.97744	7.59414	7.10772	15.0538	18.4811
360	17.3782	31.2954	50.0953	62.5102	94.4153			360	7.17738	12.4206	19.3019	23.3214	30.8138			7.32058	14.0828	17.353	22.1467	23.1721			359.5	1.2231	7.1003	6.82926	15.0229	17.8474
361	17.4255		50.1585	62.5412	94.3245																		360.5	0.668249	6.14811	6.74018	14.6345	17.4157

## Sheet: Fig2B
log(Concentration)	pcDNA3			ALK WT			ALK F1174L
1	118.9	75.7	105.4	91.7	110.5	97.8	92.3	111.3	96.4
0	102.9	66.6	70.1	104.4	96.9	90.8	110	90.3	121.5
-1	81.7	52.3	51.1	113.8	92.2	100.6	131	86.2	103.8
-2	49.4	56.7	47.3	95.9	123.1	123.1	110	110.6	98.4
-3	47.6	51.4	49.8	87	98.3	79	78.7	95	55.7
-4	62.2	58.3	46.2	94.5	88.9	110.5	90.3	74	143.2
-5	48.3	46.5	40.6	102	125	108.1	123.5	134.4	134.4
-6	51.4	44.2	47.5	101.6	137.7	111.9	114.7	108.6	130.3

## Sheet: Fig2D
log(Concentration)	SK-N-AS			SK-N-FI			SH-SY5Y			Kelly
-2	91.6399	111.897	96.463	88.5	97.6	113.8	93.4884	103.256	103.256	91.6399	111.897	96.463
-1.5	118.17	110.93	97.43	90.6	79.4	110.8	82.33	86.51	104.65	99.68	102.57	119.42
-1	100.8	119.61	127.33	84.5	95.6	109.8	101.86	72.56	73.95	99.68	89.57	87.16
-0.5	96.95	103.22	111.9	77.4	82.5	100.7	83.72	85.12	71.16	95.35	79.94	96.79
0	122.51	105.14	101.29	77.4	72.3	103.7	69.77	73.95	57.21	71.75	78.01	75.12
0.5	100.32	109.49	107.07	83.5	79.4	98.7	36.28	32.09	36.28	78.49	63.56	66.45
1	72.35	70.42	75.72	66.3	61.2	89.5	12.56	12.56	4.19	35.15	38.04	34.67
1.5	22.67	26.05	24.6	68.3	54.1	76.4	9.77	12.56	5.58	8.19	9.15	8.19
2	7.72	7.23	5.79	53.1	41	63.2	8.37	6.98	4.19	1.93	2.41	3.37

## Sheet: Fig2C
log(Concentration)	ALK wildtype			ALK F1174L
-2.5	82.6	108.7	108.7	130.4	91.3	78.3
-2	73.9	108.7	82.6	112.2	73	70.4
-1	82.6	73.9	108.7	109.6	104.3	83.5
-0.5	91.3	82.6	82.6	101.7	80.9	70.4
0	117.4	108.7	117.4	117.4	83.5	88.7
0.5	91.3	100	117.4	73	70.4	62.6
1	82.6	100	117.4	39.1	33.9	18.3
2	56.5	91.3	117.4	0	7.8	0
2.5	73.9	73.9	91.3	0	7.8	18.3

## Sheet: Fig2E
SK-N-AS	SH-SY5Y	Kelly
0.906005	9.55516	8.45768
1.38107	9.64242	8.69627
0.605528	9.40785	8.72858

## Sheet: Fig2F
Well	Sample Name	Target Name	Task	Reporter	Quencher	Cт	Cт Mean	Cт SD	Quantity	Quantity Mean	Quantity SD	Automatic Ct Threshold
A1		RPS18	NTC	SYBR	None	37.0209	37.0209					TRUE
A2		RPS18	NTC	SYBR	None	Undetermined	37.0209					TRUE
A3		RPS18	STANDARD	SYBR	None	26.8325	26.8853	0.0746815	0.01	0.01		TRUE
A4		RPS18	STANDARD	SYBR	None	26.9382	26.8853	0.0746815	0.01	0.01		TRUE
A5		RPS18	STANDARD	SYBR	None	23.6303	23.7078	0.109522	0.1	0.1		TRUE
A6		RPS18	STANDARD	SYBR	None	23.7852	23.7078	0.109522	0.1	0.1		TRUE
A7		RPS18	STANDARD	SYBR	None	19.7069	19.8313	0.175909	1	1		TRUE
A8		RPS18	STANDARD	SYBR	None	19.9557	19.8313	0.175909	1	1		TRUE
A9		RPS18	STANDARD	SYBR	None	16.7504	16.7326	0.02516	10	10		TRUE
A10		RPS18	STANDARD	SYBR	None	16.7148	16.7326	0.02516	10	10		TRUE
A11
A12
B1	SK-N-AS D-1	RPS18	UNKNOWN	SYBR	None	17.3899	17.4889	0.139948	6.04394	5.66831	0.531219	TRUE
B2	SK-N-AS D-1	RPS18	UNKNOWN	SYBR	None	17.5878	17.4889	0.139948	5.29268	5.66831	0.531219	TRUE
B3	SK-N-AS D-2	RPS18	UNKNOWN	SYBR	None	17.1232	17.0605	0.0886095	7.22785	7.54469	0.448082	TRUE
B4	SK-N-AS D-2	RPS18	UNKNOWN	SYBR	None	16.9979	17.0605	0.0886095	7.86153	7.54469	0.448082	TRUE
B5	SK-N-AS D-3	RPS18	UNKNOWN	SYBR	None	17.4433	17.4216	0.0307422	5.83127	5.91753	0.121994	TRUE
B6	SK-N-AS D-3	RPS18	UNKNOWN	SYBR	None	17.3999	17.4216	0.0307422	6.00379	5.91753	0.121994	TRUE
B7	SK-N-AS 3nM-1	RPS18	UNKNOWN	SYBR	None	17.0443	17.0127	0.0446244	7.62061	7.78533	0.232957	TRUE
B8	SK-N-AS 3nM-1	RPS18	UNKNOWN	SYBR	None	16.9812	17.0127	0.0446244	7.95006	7.78533	0.232957	TRUE
B9	SK-N-AS 3nM-2	RPS18	UNKNOWN	SYBR	None	17.2299	17.2297	0.000292668	6.72867	6.72961	0.00132105	TRUE
B10	SK-N-AS 3nM-2	RPS18	UNKNOWN	SYBR	None	17.2295	17.2297	0.000292668	6.73054	6.72961	0.00132105	TRUE
B11	SK-N-AS 3nM-3	RPS18	UNKNOWN	SYBR	None	17.3433	17.4186	0.106441	6.23592	5.93652	0.423411	TRUE
B12	SK-N-AS 3nM-3	RPS18	UNKNOWN	SYBR	None	17.4938	17.4186	0.106441	5.63713	5.93652	0.423411	TRUE
C1	SK-N-AS 10nM-1	RPS18	UNKNOWN	SYBR	None	17.5378	17.4792	0.0828425	5.47329	5.69698	0.316349	TRUE
C2	SK-N-AS 10nM-1	RPS18	UNKNOWN	SYBR	None	17.4206	17.4792	0.0828425	5.92067	5.69698	0.316349	TRUE
C3	SK-N-AS 10nM-2	RPS18	UNKNOWN	SYBR	None	17.0889	17.081	0.011178	7.39572	7.43513	0.0557363	TRUE
C4	SK-N-AS 10nM-2	RPS18	UNKNOWN	SYBR	None	17.0731	17.081	0.011178	7.47454	7.43513	0.0557363	TRUE
C5	SK-N-AS 10nM-3	RPS18	UNKNOWN	SYBR	None	17.1016	17.1813	0.112689	7.33303	6.96138	0.525601	TRUE
C6	SK-N-AS 10nM-3	RPS18	UNKNOWN	SYBR	None	17.261	17.1813	0.112689	6.58972	6.96138	0.525601	TRUE
C7	SK-N-AS 30nM-1	RPS18	UNKNOWN	SYBR	None	17.1882	17.2361	0.0678139	6.91958	6.70407	0.304788	TRUE
C8	SK-N-AS 30nM-1	RPS18	UNKNOWN	SYBR	None	17.2841	17.2361	0.0678139	6.48855	6.70407	0.304788	TRUE
C9	SK-N-AS 30nM-2	RPS18	UNKNOWN	SYBR	None	17.4337	17.4715	0.0534301	5.86887	5.72388	0.205057	TRUE
C10	SK-N-AS 30nM-2	RPS18	UNKNOWN	SYBR	None	17.5093	17.4715	0.0534301	5.57888	5.72388	0.205057	TRUE
C11	SK-N-AS 30nM-3	RPS18	UNKNOWN	SYBR	None	17.9636	17.9841	0.0290146	4.1137	4.05787	0.0789545	TRUE
C12	SK-N-AS 30nM-3	RPS18	UNKNOWN	SYBR	None	18.0046	17.9841	0.0290146	4.00204	4.05787	0.0789545	TRUE
D1		hALK	NTC	SYBR	None	Undetermined	37.1159					TRUE
D2		hALK	NTC	SYBR	None	37.1159	37.1159					TRUE
D3		hALK	STANDARD	SYBR	None	30.7901	30.3439	0.630973	0.01	0.01		TRUE
D4		hALK	STANDARD	SYBR	None	29.8977	30.3439	0.630973	0.01	0.01		TRUE
D5		hALK	STANDARD	SYBR	None	26.6271	26.5228	0.147472	0.1	0.1		TRUE
D6		hALK	STANDARD	SYBR	None	26.4185	26.5228	0.147472	0.1	0.1		TRUE
D7		hALK	STANDARD	SYBR	None	22.5974	22.5322	0.092278	1	1		TRUE
D8		hALK	STANDARD	SYBR	None	22.4669	22.5322	0.092278	1	1		TRUE
D9		hALK	STANDARD	SYBR	None	19.5506	19.563	0.017525	10	10		TRUE
D10		hALK	STANDARD	SYBR	None	19.5754	19.563	0.017525	10	10		TRUE
D11
D12
E1	SK-N-AS D-1	hALK	UNKNOWN	SYBR	None	30.4004	30.348	0.0741178	0.00875311	0.00905371	0.000425112	TRUE
E2	SK-N-AS D-1	hALK	UNKNOWN	SYBR	None	30.2956	30.348	0.0741178	0.00935431	0.00905371	0.000425112	TRUE
E3	SK-N-AS D-2	hALK	UNKNOWN	SYBR	None	29.8844	29.7129	0.242476	0.0121393	0.0136127	0.00208364	TRUE
E4	SK-N-AS D-2	hALK	UNKNOWN	SYBR	None	29.5415	29.7129	0.242476	0.0150861	0.0136127	0.00208364	TRUE
E5	SK-N-AS D-3	hALK	UNKNOWN	SYBR	None	29.835	29.569	0.376124	0.0125255	0.0150361	0.00355055	TRUE
E6	SK-N-AS D-3	hALK	UNKNOWN	SYBR	None	29.3031	29.569	0.376124	0.0175467	0.0150361	0.00355055	TRUE
E7	SK-N-AS 3nM-1	hALK	UNKNOWN	SYBR	None	31.9626	31.8947	0.0960233	0.00325235	0.0033985	0.000206686	TRUE
E8	SK-N-AS 3nM-1	hALK	UNKNOWN	SYBR	None	31.8268	31.8947	0.0960233	0.00354465	0.0033985	0.000206686	TRUE
E9	SK-N-AS 3nM-2	hALK	UNKNOWN	SYBR	None	30.4252	30.3371	0.124663	0.00861674	0.00912603	0.000720248	TRUE
E10	SK-N-AS 3nM-2	hALK	UNKNOWN	SYBR	None	30.2489	30.3371	0.124663	0.00963532	0.00912603	0.000720248	TRUE
E11	SK-N-AS 3nM-3	hALK	UNKNOWN	SYBR	None	32.3188	30.8666	2.05366	0.00259519	0.00947282	0.00972644	TRUE
E12	SK-N-AS 3nM-3	hALK	UNKNOWN	SYBR	None	29.4145	30.8666	2.05366	0.0163505	0.00947282	0.00972644	TRUE
F1	SK-N-AS 10nM-1	hALK	UNKNOWN	SYBR	None	30.3433	30.0646	0.394072	0.00907603	0.0109983	0.00271853	TRUE
F2	SK-N-AS 10nM-1	hALK	UNKNOWN	SYBR	None	29.786	30.0646	0.394072	0.0129206	0.0109983	0.00271853	TRUE
F3	SK-N-AS 10nM-2	hALK	UNKNOWN	SYBR	None	30.1542	30.7234	0.804967	0.0102317	0.00760241	0.00371842	TRUE
F4	SK-N-AS 10nM-2	hALK	UNKNOWN	SYBR	None	31.2925	30.7234	0.804967	0.00497309	0.00760241	0.00371842	TRUE
F5	SK-N-AS 10nM-3	hALK	UNKNOWN	SYBR	None	29.4745	29.1996	0.388676	0.0157407	0.0190205	0.00463835	TRUE
F6	SK-N-AS 10nM-3	hALK	UNKNOWN	SYBR	None	28.9248	29.1996	0.388676	0.0223003	0.0190205	0.00463835	TRUE
F7	SK-N-AS 30nM-1	hALK	UNKNOWN	SYBR	None	30.3441	30.2547	0.126488	0.00907121	0.00961567	0.000769977	TRUE
F8	SK-N-AS 30nM-1	hALK	UNKNOWN	SYBR	None	30.1652	30.2547	0.126488	0.0101601	0.00961567	0.000769977	TRUE
F9	SK-N-AS 30nM-2	hALK	UNKNOWN	SYBR	None	30.8185	31.2267	0.577255	0.00671581	0.00535952	0.00191809	TRUE
F10	SK-N-AS 30nM-2	hALK	UNKNOWN	SYBR	None	31.6349	31.2267	0.577255	0.00400322	0.00535952	0.00191809	TRUE
F11	SK-N-AS 30nM-3	hALK	UNKNOWN	SYBR	None	31.5915	30.9916	0.848398	0.00411464	0.0064581	0.00331415	TRUE
F12	SK-N-AS 30nM-3	hALK	UNKNOWN	SYBR	None	30.3917	30.9916	0.848398	0.00880156	0.0064581	0.00331415	TRUE
A1		RPS18	NTC	SYBR	None	34.7917	34.7362	0.078559				TRUE
A2		RPS18	NTC	SYBR	None	34.6806	34.7362	0.078559				TRUE
A3		RPS18	STANDARD	SYBR	None							TRUE
A4		RPS18	STANDARD	SYBR	None							TRUE
A5		RPS18	STANDARD	SYBR	None	25.2311	25.316	0.120104	0.1	0.1		TRUE
A6		RPS18	STANDARD	SYBR	None	25.401	25.316	0.120104	0.1	0.1		TRUE
A7		RPS18	STANDARD	SYBR	None	21.8057	21.8024	0.00473663	1	1		TRUE
A8		RPS18	STANDARD	SYBR	None	21.799	21.8024	0.00473663	1	1		TRUE
A9		RPS18	STANDARD	SYBR	None	18.3954	18.4906	0.134588	10	10		TRUE
A10		RPS18	STANDARD	SYBR	None	18.5857	18.4906	0.134588	10	10		TRUE
A11
A12
B1	SH-SY5Y D-1	RPS18	UNKNOWN	SYBR	None	19.3431	19.3234	0.0277953	5.49967	5.57358	0.10452	TRUE
B2	SH-SY5Y D-1	RPS18	UNKNOWN	SYBR	None	19.3037	19.3234	0.0277953	5.64749	5.57358	0.10452	TRUE
B3	SH-SY5Y D-2	RPS18	UNKNOWN	SYBR	None	18.8804	18.811	0.098072	7.51468	7.88326	0.521257	TRUE
B4	SH-SY5Y D-2	RPS18	UNKNOWN	SYBR	None	18.7417	18.811	0.098072	8.25185	7.88326	0.521257	TRUE
B5	SH-SY5Y D-3	RPS18	UNKNOWN	SYBR	None	19.2151	19.2906	0.10682	5.99559	5.70509	0.410824	TRUE
B6	SH-SY5Y D-3	RPS18	UNKNOWN	SYBR	None	19.3662	19.2906	0.10682	5.41459	5.70509	0.410824	TRUE
B7	SH-SY5Y 003-1-1	RPS18	UNKNOWN	SYBR	None	19.7564	19.5498	0.292179	4.16124	4.83022	0.946094	TRUE
B8	SH-SY5Y 003-1-1	RPS18	UNKNOWN	SYBR	None	19.3432	19.5498	0.292179	5.49921	4.83022	0.946094	TRUE
B9	SH-SY5Y 003-1-2	RPS18	UNKNOWN	SYBR	None	19.6133	19.5232	0.127456	4.58285	4.87918	0.419074	TRUE
B10	SH-SY5Y 003-1-2	RPS18	UNKNOWN	SYBR	None	19.4331	19.5232	0.127456	5.17551	4.87918	0.419074	TRUE
B11	SH-SY5Y 003-1-3	RPS18	UNKNOWN	SYBR	None	18.9764	19.0457	0.0980073	7.04342	6.72901	0.444642	TRUE
B12	SH-SY5Y 003-1-3	RPS18	UNKNOWN	SYBR	None	19.115	19.0457	0.0980073	6.4146	6.72901	0.444642	TRUE
C1	SH-SY5Y 003-3-1	RPS18	UNKNOWN	SYBR	None	19.9244	19.6625	0.370426	3.71514	4.50271	1.11379	TRUE
C2	SH-SY5Y 003-3-1	RPS18	UNKNOWN	SYBR	None	19.4006	19.6625	0.370426	5.29028	4.50271	1.11379	TRUE
C3	SH-SY5Y 003-3-2	RPS18	UNKNOWN	SYBR	None	18.7555	18.6769	0.111211	8.17523	8.63284	0.64716	TRUE
C4	SH-SY5Y 003-3-2	RPS18	UNKNOWN	SYBR	None	18.5982	18.6769	0.111211	9.09045	8.63284	0.64716	TRUE
C5	SH-SY5Y 003-3-3	RPS18	UNKNOWN	SYBR	None	19.2383	19.198	0.0568868	5.90262	6.06724	0.232816	TRUE
C6	SH-SY5Y 003-3-3	RPS18	UNKNOWN	SYBR	None	19.1578	19.198	0.0568868	6.23187	6.06724	0.232816	TRUE
C7	SH-SY5Y F003-10-1	RPS18	UNKNOWN	SYBR	None	19.6436	19.6736	0.042368	4.49021	4.40126	0.125798	TRUE
C8	SH-SY5Y 003-10-1	RPS18	UNKNOWN	SYBR	None	19.7035	19.6736	0.042368	4.3123	4.40126	0.125798	TRUE
C9	SH-SY5Y 003-10-2	RPS18	UNKNOWN	SYBR	None	19.7339	19.7421	0.0116824	4.22497	4.20156	0.0331176	TRUE
C10	SH-SY5Y 003-10-2	RPS18	UNKNOWN	SYBR	None	19.7504	19.7421	0.0116824	4.17814	4.20156	0.0331176	TRUE
C11	SH-SY5Y 003-10-3	RPS18	UNKNOWN	SYBR	None	20.0999	20.1893	0.126395	3.30029	3.11281	0.265139	TRUE
C12	SH-SY5Y 003-10-3	RPS18	UNKNOWN	SYBR	None	20.2787	20.1893	0.126395	2.92533	3.11281	0.265139	TRUE
D1		ALK	NTC	SYBR	None	37.0439	37.0439					TRUE
D2		ALK	NTC	SYBR	None	Undetermined	37.0439					TRUE
D3		ALK	STANDARD	SYBR	None							TRUE
D4		ALK	STANDARD	SYBR	None							TRUE
D5		ALK	STANDARD	SYBR	None	28.6477	28.6143	0.047276	0.1	0.1		TRUE
D6		ALK	STANDARD	SYBR	None	28.5809	28.6143	0.047276	0.1	0.1		TRUE
D7		ALK	STANDARD	SYBR	None	25.1243	25.1934	0.0976296	1	1		TRUE
D8		ALK	STANDARD	SYBR	None	25.2624	25.1934	0.0976296	1	1		TRUE
D9		ALK	STANDARD	SYBR	None	21.9015	21.8191	0.116623	10	10		TRUE
D10		ALK	STANDARD	SYBR	None	21.7366	21.8191	0.116623	10	10		TRUE
D11
D12
E1	SH-SY5Y D-1	ALK	UNKNOWN	SYBR	None	22.7596	22.598	0.228513	5.25891	5.90272	0.910491	TRUE
E2	SH-SY5Y D-1	ALK	UNKNOWN	SYBR	None	22.4364	22.598	0.228513	6.54654	5.90272	0.910491	TRUE
E3	SH-SY5Y D-2	ALK	UNKNOWN	SYBR	None	22.9453	22.932	0.0188332	4.63693	4.67916	0.0597204	TRUE
E4	SH-SY5Y D-2	ALK	UNKNOWN	SYBR	None	22.9187	22.932	0.0188332	4.72139	4.67916	0.0597204	TRUE
E5	SH-SY5Y D-3	ALK	UNKNOWN	SYBR	None	23.2004	23.1479	0.0742877	3.90066	4.04459	0.203541	TRUE
E6	SH-SY5Y D-3	ALK	UNKNOWN	SYBR	None	23.0954	23.1479	0.0742877	4.18851	4.04459	0.203541	TRUE
E7	SH-SY5Y 003-1-1	ALK	UNKNOWN	SYBR	None	23.6483	23.4614	0.264225	2.87958	3.29451	0.586808	TRUE
E8	SH-SY5Y 003-1-1	ALK	UNKNOWN	SYBR	None	23.2746	23.4614	0.264225	3.70945	3.29451	0.586808	TRUE
E9	SH-SY5Y 003-1-2	ALK	UNKNOWN	SYBR	None	23.5909	23.5688	0.0312615	2.99376	3.03929	0.0643862	TRUE
E10	SH-SY5Y 003-1-2	ALK	UNKNOWN	SYBR	None	23.5467	23.5688	0.0312615	3.08481	3.03929	0.0643862	TRUE
E11	SH-SY5Y 003-1-3	ALK	UNKNOWN	SYBR	None	22.9917	23.0849	0.131769	4.49344	4.22688	0.376965	TRUE
E12	SH-SY5Y 003-1-3	ALK	UNKNOWN	SYBR	None	23.178	23.0849	0.131769	3.96033	4.22688	0.376965	TRUE
F1	SH-SY5Y 003-3-1	ALK	UNKNOWN	SYBR	None	24.5294	24.3534	0.248884	1.5849	1.79838	0.301904	TRUE
F2	SH-SY5Y 003-3-1	ALK	UNKNOWN	SYBR	None	24.1774	24.3534	0.248884	2.01186	1.79838	0.301904	TRUE
F3	SH-SY5Y 003-3-2	ALK	UNKNOWN	SYBR	None	23.418	23.3984	0.0277913	3.36588	3.4113	0.0642461	TRUE
F4	SH-SY5Y 003-3-2	ALK	UNKNOWN	SYBR	None	23.3787	23.3984	0.0277913	3.45673	3.4113	0.0642461	TRUE
F5	SH-SY5Y 003-3-3	ALK	UNKNOWN	SYBR	None	23.331	23.2868	0.0625392	3.57042	3.68069	0.155954	TRUE
F6	SH-SY5Y 003-3-3	ALK	UNKNOWN	SYBR	None	23.2425	23.2868	0.0625392	3.79097	3.68069	0.155954	TRUE
F7	SH-SY5Y F003-10-1	ALK	UNKNOWN	SYBR	None	24.5895	24.6925	0.145562	1.52158	1.42251	0.140102	TRUE
F8	SH-SY5Y 003-10-1	ALK	UNKNOWN	SYBR	None	24.7954	24.6925	0.145562	1.32345	1.42251	0.140102	TRUE
F9	SH-SY5Y 003-10-2	ALK	UNKNOWN	SYBR	None	25.0103	25.0598	0.0699301	1.14404	1.10696	0.0524418	TRUE
F10	SH-SY5Y 003-10-2	ALK	UNKNOWN	SYBR	None	25.1092	25.0598	0.0699301	1.06988	1.10696	0.0524418	TRUE
F11	SH-SY5Y 003-10-3	ALK	UNKNOWN	SYBR	None	25.7159	25.711	0.0068932	0.709225	0.711576	0.00332421	TRUE
F12	SH-SY5Y 003-10-3	ALK	UNKNOWN	SYBR	None	25.7061	25.711	0.0068932	0.713926	0.711576	0.00332421	TRUE
Well	Sample Name	Target Name	Task	Reporter	Quencher	Cт	Cт Mean	Cт SD	Quantity	Quantity Mean	Quantity SD	Automatic Ct Threshold
A1		RPS18	NTC	SYBR	None	37.0533	35.0144	2.88349				TRUE
A2		RPS18	NTC	SYBR	None	32.9754	35.0144	2.88349				TRUE
A3		RPS18	STANDARD	SYBR	None							TRUE
A4		RPS18	STANDARD	SYBR	None							TRUE
A5		RPS18	STANDARD	SYBR	None	21.8179	21.8852	0.0952276	0.1	0.1		TRUE
A6		RPS18	STANDARD	SYBR	None	21.9525	21.8852	0.0952276	0.1	0.1		TRUE
A7		RPS18	STANDARD	SYBR	None	18.7033	18.7091	0.00822167	1	1		TRUE
A8		RPS18	STANDARD	SYBR	None	18.7149	18.7091	0.00822167	1	1		TRUE
A9		RPS18	STANDARD	SYBR	None	15.361	15.4749	0.161058	10	10		TRUE
A10		RPS18	STANDARD	SYBR	None	15.5888	15.4749	0.161058	10	10		TRUE
A11
A12
B1	Kelly D-1	RPS18	UNKNOWN	SYBR	None	16.351	16.2582	0.131315	5.36634	5.74929	0.541575	TRUE
B2	Kelly D-1	RPS18	UNKNOWN	SYBR	None	16.1653	16.2582	0.131315	6.13224	5.74929	0.541575	TRUE
B3	Kelly D-2	RPS18	UNKNOWN	SYBR	None	16.2763	16.2615	0.0208873	5.66234	5.72306	0.0858754	TRUE
B4	Kelly D-2	RPS18	UNKNOWN	SYBR	None	16.2467	16.2615	0.0208873	5.78378	5.72306	0.0858754	TRUE
B5	Kelly D-3	RPS18	UNKNOWN	SYBR	None	16.3593	16.4014	0.0595181	5.33434	5.17783	0.221329	TRUE
B6	Kelly D-3	RPS18	UNKNOWN	SYBR	None	16.4435	16.4014	0.0595181	5.02133	5.17783	0.221329	TRUE
B7	Kelly 003-10-1	RPS18	UNKNOWN	SYBR	None	16.5146	16.4417	0.103104	4.77131	5.03477	0.372591	TRUE
B8	Kelly 003-10-1	RPS18	UNKNOWN	SYBR	None	16.3688	16.4417	0.103104	5.29823	5.03477	0.372591	TRUE
B9	Kelly 003-10-2	RPS18	UNKNOWN	SYBR	None	16.4924	16.491	0.00189357	4.84811	4.85278	0.00660155	TRUE
B10	Kelly 003-10-2	RPS18	UNKNOWN	SYBR	None	16.4897	16.491	0.00189357	4.85745	4.85278	0.00660155	TRUE
B11	Kelly 003-10-3	RPS18	UNKNOWN	SYBR	None	16.2724	16.3499	0.109626	5.67826	5.37901	0.423197	TRUE
B12	Kelly 003-10-3	RPS18	UNKNOWN	SYBR	None	16.4274	16.3499	0.109626	5.07976	5.37901	0.423197	TRUE
C1	Kelly 003-30-1	RPS18	UNKNOWN	SYBR	None	16.6554	16.5453	0.155659	4.31237	4.68181	0.522465	TRUE
C2	Kelly 003-30-1	RPS18	UNKNOWN	SYBR	None	16.4352	16.5453	0.155659	5.05124	4.68181	0.522465	TRUE
C3	Kelly 003-30-2	RPS18	UNKNOWN	SYBR	None	16.3445	16.3475	0.00424031	5.39137	5.37978	0.0163884	TRUE
C4	Kelly 003-30-2	RPS18	UNKNOWN	SYBR	None	16.3505	16.3475	0.00424031	5.36819	5.37978	0.0163884	TRUE
C5	Kelly 003-30-3	RPS18	UNKNOWN	SYBR	None	16.2012	16.2789	0.109941	5.97621	5.66041	0.44661	TRUE
C6	Kelly 003-30-3	RPS18	UNKNOWN	SYBR	None	16.3567	16.2789	0.109941	5.34461	5.66041	0.44661	TRUE
C7	Kelly 003-100-1	RPS18	UNKNOWN	SYBR	None	16.6362	16.6007	0.0502714	4.37206	4.48661	0.162002	TRUE
C8	Kelly 003-100-1	RPS18	UNKNOWN	SYBR	None	16.5651	16.6007	0.0502714	4.60117	4.48661	0.162002	TRUE
C9	Kelly 003-100-2	RPS18	UNKNOWN	SYBR	None	18.0009	18.099	0.138809	1.64028	1.5324	0.152562	TRUE
C10	Kelly 003-100-2	RPS18	UNKNOWN	SYBR	None	18.1972	18.099	0.138809	1.42452	1.5324	0.152562	TRUE
C11	Kelly 003-100-3	RPS18	UNKNOWN	SYBR	None	17.0623	17.2566	0.274738	3.21915	2.82712	0.55441	TRUE
C12	Kelly 003-100-3	RPS18	UNKNOWN	SYBR	None	17.4509	17.2566	0.274738	2.4351	2.82712	0.55441	TRUE
D1		ALK	NTC	SYBR	None	35.9498	35.9498					TRUE
D2		ALK	NTC	SYBR	None	Undetermined	35.9498					TRUE
D3		ALK	STANDARD	SYBR	None	Undetermined	34.8252		0.01			TRUE
D4		ALK	STANDARD	SYBR	None	34.8252	34.8252		0.01	0.01		TRUE
D5		ALK	STANDARD	SYBR	None	30.5524	30.4047	0.208922	0.1	0.1		TRUE
D6		ALK	STANDARD	SYBR	None	30.2569	30.4047	0.208922	0.1	0.1		TRUE
D7		ALK	STANDARD	SYBR	None	27.0076	27.1133	0.14947	1	1		TRUE
D8		ALK	STANDARD	SYBR	None	27.219	27.1133	0.14947	1	1		TRUE
D9		ALK	STANDARD	SYBR	None	23.7992	23.9016	0.144879	10	10		TRUE
D10		ALK	STANDARD	SYBR	None	24.004	23.9016	0.144879	10	10		TRUE
D11
D12
E1	Kelly D-1	ALK	UNKNOWN	SYBR	None	25.1908	25.2401	0.0697318	3.7917	3.6734	0.167298	TRUE
E2	Kelly D-1	ALK	UNKNOWN	SYBR	None	25.2894	25.2401	0.0697318	3.55511	3.6734	0.167298	TRUE
E3	Kelly D-2	ALK	UNKNOWN	SYBR	None	25.1387	25.144	0.00748258	3.92308	3.90957	0.0191126	TRUE
E4	Kelly D-2	ALK	UNKNOWN	SYBR	None	25.1493	25.144	0.00748258	3.89605	3.90957	0.0191126	TRUE
E5	Kelly D-3	ALK	UNKNOWN	SYBR	None	25.1831	25.2075	0.0346225	3.81098	3.75099	0.0848418	TRUE
E6	Kelly D-3	ALK	UNKNOWN	SYBR	None	25.232	25.2075	0.0346225	3.691	3.75099	0.0848418	TRUE
E7	Kelly 003-10-1	ALK	UNKNOWN	SYBR	None	25.0869	25.1701	0.117732	4.0582	3.84905	0.295776	TRUE
E8	Kelly 003-10-1	ALK	UNKNOWN	SYBR	None	25.2533	25.1701	0.117732	3.63991	3.84905	0.295776	TRUE
E9	Kelly 003-10-2	ALK	UNKNOWN	SYBR	None	25.142	25.3355	0.273666	3.91469	3.47738	0.618457	TRUE
E10	Kelly 003-10-2	ALK	UNKNOWN	SYBR	None	25.529	25.3355	0.273666	3.04006	3.47738	0.618457	TRUE
E11	Kelly 003-10-3	ALK	UNKNOWN	SYBR	None	25.1243	25.2933	0.238892	3.96	3.56783	0.554614	TRUE
E12	Kelly 003-10-3	ALK	UNKNOWN	SYBR	None	25.4622	25.2933	0.238892	3.17566	3.56783	0.554614	TRUE
F1	Kelly 003-30-1	ALK	UNKNOWN	SYBR	None	26.3318	26.3324	0.000880701	1.79924	1.79851	0.00103487	TRUE
F2	Kelly 003-30-1	ALK	UNKNOWN	SYBR	None	26.333	26.3324	0.000880701	1.79778	1.79851	0.00103487	TRUE
F3	Kelly 003-30-2	ALK	UNKNOWN	SYBR	None	26.5484	26.5334	0.021184	1.56179	1.57722	0.0218289	TRUE
F4	Kelly 003-30-2	ALK	UNKNOWN	SYBR	None	26.5185	26.5334	0.021184	1.59266	1.57722	0.0218289	TRUE
F5	Kelly 003-30-3	ALK	UNKNOWN	SYBR	None	26.2234	26.253	0.041865	1.93129	1.89465	0.0518165	TRUE
F6	Kelly 003-30-3	ALK	UNKNOWN	SYBR	None	26.2826	26.253	0.041865	1.85801	1.89465	0.0518165	TRUE
F7	Kelly 003-100-1	ALK	UNKNOWN	SYBR	None	29.7256	29.687	0.0546318	0.195933	0.201005	0.00717304	TRUE
F8	Kelly 003-100-1	ALK	UNKNOWN	SYBR	None	29.6484	29.687	0.0546318	0.206077	0.201005	0.00717304	TRUE
F9	Kelly 003-100-2	ALK	UNKNOWN	SYBR	None	30.7434	30.6489	0.13356	0.10077	0.107388	0.00935888	TRUE
F10	Kelly 003-100-2	ALK	UNKNOWN	SYBR	None	30.5545	30.6489	0.13356	0.114005	0.107388	0.00935888	TRUE
F11	Kelly 003-100-3	ALK	UNKNOWN	SYBR	None	30.6394	30.6594	0.0282836	0.107853	0.106462	0.0019672	TRUE
F12	Kelly 003-100-3	ALK	UNKNOWN	SYBR	None	30.6794	30.6594	0.0282836	0.105071	0.106462	0.0019672	TRUE

## Sheet: Fig3A
log(Concentration)	CCC-003			Crizotinib			Alectinib
-2	91.6399	111.897	96.463	100.1	97.8	102.1	98.9	94.2	106.8
-1.5	118.167	110.933	97.4276	87.8	106.2	98.3	86.7	75.2	79.4
-1	100.804	119.614	127.331	75.5	95.1	76.4	90.3	77.2	77.8
-0.5	96.9453	103.215	111.897	93.3	90.3	97.6	96.6	91.8	77.6
0	122.508	105.145	101.286	76.7	108.7	78.7	91.4	81	81.2
0.5	100.322	109.486	107.074	94.1	98.7	76.6	86.3	82.8	73.9
1	72.3473	70.418	75.7235	80.3	98	77.1	111.6	82.2	75.4
1.5	22.6688	26.045	24.5981	82.6	74.4	90.3	95.8	72.1	97.6
2	7.71704	7.23473	5.78778	82.5	77.8	96.2	98.2	99.3	91.8

## Sheet: Fig3B
log(Concentration)	CCC-003			Crizotinib			Alectinib
-2	93.4884	103.256	103.256	97.2696	101.365	101.365	97.2696	101.365	101.365
-1.5	82.33	86.51	104.65	71.92	86.12	113.56	111.6	94.2	104.44
-1	101.86	72.56	73.95	76.66	73.82	100.32	108.53	102.39	86.01
-0.5	83.72	85.12	71.16	88.96	93.69	105.05	111.6	77.82	109.56
0	69.77	73.95	57.21	83.28	80.44	93.69	99.32	107.51	92.15
0.5	36.28	32.09	36.28	81.39	78.55	102.21	110.58	104.44	96.25
1	12.56	12.56	4.19	60.57	83.28	85.17	101.37	91.13	84.98
1.5	9.77	12.56	5.58	47.32	44.48	50.16	58.36	58.36	58.36
2	8.37	6.98	4.19	16.09	24.61	24.61	30.72	33.79	36.86

## Sheet: Fig4B
Well	Sample Name	Target Name	Task	Reporter	Quencher	Cт	Cт Mean	Cт SD	Quantity	Quantity Mean	Quantity SD	Automatic Ct Threshold
A1		RPS18	NTC	SYBR	None	Undetermined						TRUE
A2		RPS18	NTC	SYBR	None	Undetermined						TRUE
A3		RPS18	STANDARD	SYBR	None							TRUE
A4		RPS18	STANDARD	SYBR	None							TRUE
A5		RPS18	STANDARD	SYBR	None	24.3192	24.485	0.234427	0.1			TRUE
A6		RPS18	STANDARD	SYBR	None	24.6507	24.485	0.234427	0.1			TRUE
A7		RPS18	STANDARD	SYBR	None	20.7657	20.5461	0.310645	1			TRUE
A8		RPS18	STANDARD	SYBR	None	20.3264	20.5461	0.310645	1			TRUE
A9		RPS18	STANDARD	SYBR	None	16.2053	16.2963	0.128611	10			TRUE
A10		RPS18	STANDARD	SYBR	None	16.3872	16.2963	0.128611	10			TRUE
A11
A12
B1	SH-SY5Y D-1	RPS18	UNKNOWN	SYBR	None	20.3364	20.2911	0.0640457	1.06145	1.08918	0.0392224	TRUE
B2	SH-SY5Y D-1	RPS18	UNKNOWN	SYBR	None	20.2458	20.2911	0.0640457	1.11692	1.08918	0.0392224	TRUE
B3	SH-SY5Y D-2	RPS18	UNKNOWN	SYBR	None	20.4677	20.449	0.0264102	0.985884	0.996348	0.0147981	TRUE
B4	SH-SY5Y D-2	RPS18	UNKNOWN	SYBR	None	20.4303	20.449	0.0264102	1.00681	0.996348	0.0147981	TRUE
B5	SH-SY5Y D-3	RPS18	UNKNOWN	SYBR	None	20.5601	20.696	0.192129	0.935945	0.869631	0.0937821	TRUE
B6	SH-SY5Y D-3	RPS18	UNKNOWN	SYBR	None	20.8318	20.696	0.192129	0.803317	0.869631	0.0937821	TRUE
B7	SH-SY5Y 003-1	RPS18	UNKNOWN	SYBR	None	20.7052	20.6959	0.0131687	0.862595	0.867136	0.00642187	TRUE
B8	SH-SY5Y 003-1	RPS18	UNKNOWN	SYBR	None	20.6866	20.6959	0.0131687	0.871677	0.867136	0.00642187	TRUE
B9	SH-SY5Y 003-2	RPS18	UNKNOWN	SYBR	None	20.5499	20.5148	0.0496294	0.941329	0.960279	0.0267989	TRUE
B10	SH-SY5Y 003-2	RPS18	UNKNOWN	SYBR	None	20.4797	20.5148	0.0496294	0.979229	0.960279	0.0267989	TRUE
B11	SH-SY5Y 003-3	RPS18	UNKNOWN	SYBR	None	20.2417	20.2676	0.0367021	1.1195	1.1034	0.0227735	TRUE
B12	SH-SY5Y 003-3	RPS18	UNKNOWN	SYBR	None	20.2936	20.2676	0.0367021	1.0873	1.1034	0.0227735	TRUE
C1	SH-SY5Y mismatch-1	RPS18	UNKNOWN	SYBR	None	19.5976	19.9569	0.0564039	5.70124	5.26039	0.0416842	TRUE
C2	SH-SY5Y mismatch-1	RPS18	UNKNOWN	SYBR	None	19.8516	19.9569	0.0564039	4.81955	5.26039	0.0416842	TRUE
C3	SH-SY5Y mismatch-2	RPS18	UNKNOWN	SYBR	None	19.1454	19.9734	0.0293302	7.6889	8.61131	0.0214736	TRUE
C4	SH-SY5Y mismatch-2	RPS18	UNKNOWN	SYBR	None	18.8203	19.9734	0.0293302	9.53372	8.61131	0.0214736	TRUE
C5	SH-SY5Y mismatch-3	RPS18	UNKNOWN	SYBR	None	19.4942	19.8828	0.102918	6.10475	5.98265	0.0793104	TRUE
C6	SH-SY5Y mismatch-3	RPS18	UNKNOWN	SYBR	None	19.556	19.8828	0.102918	5.86055	5.98265	0.0793104	TRUE
C7
C8
C9
C10
C11
C12
D1		ALK	NTC	SYBR	None	36.9866						TRUE
D2		ALK	NTC	SYBR	None	Undetermined						TRUE
D3		ALK	STANDARD	SYBR	None							TRUE
D4		ALK	STANDARD	SYBR	None							TRUE
D5		ALK	STANDARD	SYBR	None	30.6801	30.5745	0.149372	0.1			TRUE
D6		ALK	STANDARD	SYBR	None	30.4688	30.5745	0.149372	0.1			TRUE
D7		ALK	STANDARD	SYBR	None	26.6958	26.7229	0.0383948	1			TRUE
D8		ALK	STANDARD	SYBR	None	26.7501	26.7229	0.0383948	1			TRUE
D9		ALK	STANDARD	SYBR	None	22.9371	22.956	0.0266935	10			TRUE
D10		ALK	STANDARD	SYBR	None	22.9749	22.956	0.0266935	10			TRUE
D11
D12
E1	SH-SY5Y D-1	ALK	UNKNOWN	SYBR	None	26.0253	25.956	0.098045	1.5507	1.61849	0.0958658	TRUE
E2	SH-SY5Y D-1	ALK	UNKNOWN	SYBR	None	25.8867	25.956	0.098045	1.68628	1.61849	0.0958658	TRUE
E3	SH-SY5Y D-2	ALK	UNKNOWN	SYBR	None	26.407	26.3292	0.110042	1.2312	1.29192	0.0858727	TRUE
E4	SH-SY5Y D-2	ALK	UNKNOWN	SYBR	None	26.2514	26.3292	0.110042	1.35264	1.29192	0.0858727	TRUE
E5	SH-SY5Y D-3	ALK	UNKNOWN	SYBR	None	26.4271	26.4661	0.0551456	1.21632	1.18831	0.0396044	TRUE
E6	SH-SY5Y D-3	ALK	UNKNOWN	SYBR	None	26.5051	26.4661	0.0551456	1.16031	1.18831	0.0396044	TRUE
E7	SH-SY5Y 003-1	ALK	UNKNOWN	SYBR	None	26.4416	26.5004	0.0831837	1.20572	1.16434	0.0585217	TRUE
E8	SH-SY5Y 003-1	ALK	UNKNOWN	SYBR	None	26.5593	26.5004	0.0831837	1.12296	1.16434	0.0585217	TRUE
E9	SH-SY5Y 003-2	ALK	UNKNOWN	SYBR	None	25.9499	26.0609	0.157074	1.62308	1.52111	0.144209	TRUE
E10	SH-SY5Y 003-2	ALK	UNKNOWN	SYBR	None	26.172	26.0609	0.157074	1.41913	1.52111	0.144209	TRUE
E11	SH-SY5Y 003-3	ALK	UNKNOWN	SYBR	None	25.8244	25.8982	0.104245	1.75093	1.67629	0.10556	TRUE
E12	SH-SY5Y 003-3	ALK	UNKNOWN	SYBR	None	25.9719	25.8982	0.104245	1.60164	1.67629	0.10556	TRUE
F1	SH-SY5Y mismatch-1	ALK	UNKNOWN	SYBR	None	25.8788	25.9276	0.0869493	2.16822	2.17708	0.0864853	TRUE
F2	SH-SY5Y mismatch-1	ALK	UNKNOWN	SYBR	None	25.8661	25.9276	0.0869493	2.18594	2.17708	0.0864853	TRUE
F3	SH-SY5Y mismatch-2	ALK	UNKNOWN	SYBR	None	25.0653	25.7207	0.0049713	3.65183	3.6555	0.00560207	TRUE
F4	SH-SY5Y mismatch-2	ALK	UNKNOWN	SYBR	None	25.0621	25.7207	0.0049713	3.65917	3.6555	0.00560207	TRUE
F5	SH-SY5Y mismatch-3	ALK	UNKNOWN	SYBR	None	24.8712	25.8347	0.125654	4.13533	3.10403	0.132235	TRUE
F6	SH-SY5Y mismatch-3	ALK	UNKNOWN	SYBR	None	25.9491	25.8347	0.125654	2.07272	3.10403	0.132235	TRUE
Well	Sample Name	Target Name	Task	Reporter	Quencher	Cт	Cт Mean	Cт SD	Quantity	Quantity Mean	Quantity SD	Automatic Ct Threshold
A1		RPS18	NTC	SYBR	None	29.8786	29.8949	0.0229454				TRUE
A2		RPS18	NTC	SYBR	None	29.9111	29.8949	0.0229454				TRUE
A3		RPS18	STANDARD	SYBR	None	29.4459	29.4577	0.0167293	0.01	0.01		TRUE
A4		RPS18	STANDARD	SYBR	None	29.4695	29.4577	0.0167293	0.01	0.01		TRUE
A5		RPS18	STANDARD	SYBR	None	24.7598	24.7993	0.0557741	0.1	0.1		TRUE
A6		RPS18	STANDARD	SYBR	None	24.8387	24.7993	0.0557741	0.1	0.1		TRUE
A7		RPS18	STANDARD	SYBR	None	20.9161	20.8401	0.107584	1	1		TRUE
A8		RPS18	STANDARD	SYBR	None	20.764	20.8401	0.107584	1	1		TRUE
A9		RPS18	STANDARD	SYBR	None	16.878	16.9009	0.0323674	10	10		TRUE
A10		RPS18	STANDARD	SYBR	None	16.9238	16.9009	0.0323674	10	10		TRUE
A11
A12
B1	Kelly D-1	RPS18	UNKNOWN	SYBR	None	19.9341	20.0337	0.140892	1.72318	1.63327	0.127152	TRUE
B2	Kelly D-1	RPS18	UNKNOWN	SYBR	None	20.1333	20.0337	0.140892	1.54336	1.63327	0.127152	TRUE
B3	Kelly D-2	RPS18	UNKNOWN	SYBR	None	20.8785	20.7991	0.112252	1.02202	1.06892	0.0663258	TRUE
B4	Kelly D-2	RPS18	UNKNOWN	SYBR	None	20.7198	20.7991	0.112252	1.11582	1.06892	0.0663258	TRUE
B5	Kelly D-3	RPS18	UNKNOWN	SYBR	None	20.5894	20.5321	0.0810784	1.19923	1.2385	0.0555232	TRUE
B6	Kelly D-3	RPS18	UNKNOWN	SYBR	None	20.4748	20.5321	0.0810784	1.27776	1.2385	0.0555232	TRUE
B7	Kelly 003-1	RPS18	UNKNOWN	SYBR	None	20.5302	20.5358	0.00792765	1.23919	1.23536	0.00541697	TRUE
B8	Kelly 003-1	RPS18	UNKNOWN	SYBR	None	20.5414	20.5358	0.00792765	1.23153	1.23536	0.00541697	TRUE
B9	Kelly 003-2	RPS18	UNKNOWN	SYBR	None	20.5473	20.5589	0.01638	1.22749	1.21967	0.0110501	TRUE
B10	Kelly 003-2	RPS18	UNKNOWN	SYBR	None	20.5705	20.5589	0.01638	1.21186	1.21967	0.0110501	TRUE
B11	Kelly 003-3	RPS18	UNKNOWN	SYBR	None	20.9542	20.9074	0.0662184	0.980097	1.00615	0.0368437	TRUE
B12	Kelly 003-3	RPS18	UNKNOWN	SYBR	None	20.8606	20.9074	0.0662184	1.0322	1.00615	0.0368437	TRUE
C1	Kelly mismatch-1	RPS18	UNKNOWN	SYBR	None	20.9888	20.9753	0.0190234	0.961555	0.968763	0.0101934	TRUE
C2	Kelly mismatch-1	RPS18	UNKNOWN	SYBR	None	20.9619	20.9753	0.0190234	0.975971	0.968763	0.0101934	TRUE
C3	Kelly mismatch-2	RPS18	UNKNOWN	SYBR	None	20.6156	20.6403	0.0349691	1.18202	1.16607	0.0225529	TRUE
C4	Kelly mismatch-2	RPS18	UNKNOWN	SYBR	None	20.665	20.6403	0.0349691	1.15013	1.16607	0.0225529	TRUE
C5	Kelly mismatch-3	RPS18	UNKNOWN	SYBR	None	20.9301	20.9131	0.0239745	0.993278	1.00268	0.0132959	TRUE
C6	Kelly mismatch-3	RPS18	UNKNOWN	SYBR	None	20.8962	20.9131	0.0239745	1.01208	1.00268	0.0132959	TRUE
C7
C8
C9
C10
C11
C12
D1		ALK	NTC	SYBR	None	37.0963	37.0963					TRUE
D2		ALK	NTC	SYBR	None	Undetermined	37.0963					TRUE
D3		ALK	STANDARD	SYBR	None							TRUE
D4		ALK	STANDARD	SYBR	None							TRUE
D5		ALK	STANDARD	SYBR	None	26.5307	26.797	0.376582	0.1	0.1		TRUE
D6		ALK	STANDARD	SYBR	None	27.0632	26.797	0.376582	0.1	0.1		TRUE
D7		ALK	STANDARD	SYBR	None	22.5785	22.5811	0.00369678	1	1		TRUE
D8		ALK	STANDARD	SYBR	None	22.5838	22.5811	0.00369678	1	1		TRUE
D9		ALK	STANDARD	SYBR	None	19.4348	19.4421	0.0103108	10	10		TRUE
D10		ALK	STANDARD	SYBR	None	19.4494	19.4421	0.0103108	10	10		TRUE
D11
D12
E1	Kelly D-1	ALK	UNKNOWN	SYBR	None	22.1742	22.0651	0.154367	1.61523	1.73353	0.167295	TRUE
E2	Kelly D-1	ALK	UNKNOWN	SYBR	None	21.9559	22.0651	0.154367	1.85182	1.73353	0.167295	TRUE
E3	Kelly D-2	ALK	UNKNOWN	SYBR	None	22.343	22.5331	0.268816	1.45325	1.29934	0.217674	TRUE
E4	Kelly D-2	ALK	UNKNOWN	SYBR	None	22.7232	22.5331	0.268816	1.14542	1.29934	0.217674	TRUE
E5	Kelly D-3	ALK	UNKNOWN	SYBR	None	22.325	22.4058	0.114321	1.46972	1.39897	0.100055	TRUE
E6	Kelly D-3	ALK	UNKNOWN	SYBR	None	22.4867	22.4058	0.114321	1.32822	1.39897	0.100055	TRUE
E7	Kelly 003-1	ALK	UNKNOWN	SYBR	None	22.7684	22.7751	0.00943145	1.11344	1.10881	0.00654802	TRUE
E8	Kelly 003-1	ALK	UNKNOWN	SYBR	None	22.7817	22.7751	0.00943145	1.10418	1.10881	0.00654802	TRUE
E9	Kelly 003-2	ALK	UNKNOWN	SYBR	None	23.1454	23.1763	0.043714	0.879307	0.862613	0.0236079	TRUE
E10	Kelly 003-2	ALK	UNKNOWN	SYBR	None	23.2072	23.1763	0.043714	0.84592	0.862613	0.0236079	TRUE
E11	Kelly 003-3	ALK	UNKNOWN	SYBR	None	22.98	23.085	0.148494	0.975286	0.915202	0.0849722	TRUE
E12	Kelly 003-3	ALK	UNKNOWN	SYBR	None	23.19	23.085	0.148494	0.855118	0.915202	0.0849722	TRUE
F1	Kelly mismatch-1	ALK	UNKNOWN	SYBR	None	22.6447	22.5561	0.125298	1.2031	1.27369	0.0998246	TRUE
F2	Kelly mismatch-1	ALK	UNKNOWN	SYBR	None	22.4675	22.5561	0.125298	1.34427	1.27369	0.0998246	TRUE
F3	Kelly mismatch-2	ALK	UNKNOWN	SYBR	None	22.628	22.5698	0.0822787	1.21575	1.26169	0.0649716	TRUE
F4	Kelly mismatch-2	ALK	UNKNOWN	SYBR	None	22.5116	22.5698	0.0822787	1.30763	1.26169	0.0649716	TRUE
F5	Kelly mismatch-3	ALK	UNKNOWN	SYBR	None	22.8002	22.7672	0.0467473	1.09145	1.11451	0.0326178	TRUE
F6	Kelly mismatch-3	ALK	UNKNOWN	SYBR	None	22.7341	22.7672	0.0467473	1.13758	1.11451	0.0326178	TRUE

## Sheet: Fig3C
log(Concentration)	CCC-003			Crizotinib			Alectinib
-2	91.6399	111.897	96.463	109.379	90.753	99.8679	98.88	94.08	107.04
-1.5	99.68	102.57	119.42	88.27	85.71	86.73	92.14	100.37	101.46
-1	99.68	89.57	87.16	84.18	88.78	98.47	101.46	102.01	97.62
-0.5	95.35	79.94	96.79	108.16	112.76	105.61	115.17	117.37	115.17
0	71.75	78.01	75.12	101.02	97.96	120.92	125.05	96.53	105.85
0.5	78.49	63.56	66.45	104.08	116.33	111.22	100.91	100.37	114.08
1	35.15	38.04	34.67	106.12	92.86	103.57	104.75	94.33	103.66
1.5	8.19	9.15	8.19	80.1	70.92	72.45	100.37	70.75	77.88
2	1.93	2.41	3.37	34.18	35.2	37.76	32.36	29.07	47.71

[truncated: 5 more sheets: Fig4A, Fig5A, Fig5B, Fig6A, Fig 6D]
